# Supplementary material for: Comparative genome analysis of jujube witches’-broom Phytoplasma, an obligate pathogen that causes jujube witches’-broom disease
Source: BMC Genomics. 2018 Sep 19;19:689. doi: 10.1186/s12864-018-5075-1 (PMC6148798; doi:10.1186/s12864-018-5075-1)
Supplement: Supplementary file 1 — Gene annotation of jwb-nky with different databases. (XLS 468 kb) [file 12864_2018_5075_MOESM1_ESM.xls]

## Sheet: Integrated_Function.anno
#GeneID	COG_class	COG_class_annotation	GO_annotation	KEGG_annotation	Nr_annotation	Pfam_annotation
jwb-nkyGM000468	[J]	Translation, ribosomal structure and biogenesis	Molecular Function: tRNA binding (GO:0000049);; Molecular Function: structural constituent of ribosome (GO:0003735);; Biological Process: regulation of translation (GO:0006417);; Cellular Component: large ribosomal subunit (GO:0015934);; Molecular Function: rRNA binding (GO:0019843);;	K02863|8.08705e-107|pal:PAa_0668|rplA; 50S ribosomal protein L1; K02863 large subunit ribosomal protein L1 (A)	MULTISPECIES: 50S ribosomal protein L1 [16SrIII (X-disease group)]	Ribosomal protein L1p/L10e family
jwb-nkyGM000265	[J]	Translation, ribosomal structure and biogenesis	Molecular Function: RNA binding (GO:0003723);; Cellular Component: ribonucleoprotein complex (GO:0030529);;	K02909|2.80659e-21|psol:S284_04260|rpmE; 50S ribosomal protein L31; K02909 large subunit ribosomal protein L31 (A)	MULTISPECIES: 50S ribosomal protein L31 [16SrIII (X-disease group)]	Ribosomal protein L31
jwb-nkyGM000038	[J]	Translation, ribosomal structure and biogenesis	Biological Process: RNA modification (GO:0009451);; Molecular Function: isomerase activity (GO:0016853);;	K06180|2.42185e-102|pml:ATP_00274|rluA; pseudouridine synthase (EC:4.2.1.70); K06180 23S rRNA pseudouridine1911/1915/1917 synthase [EC:5.4.99.23] (A)	hypothetical protein [Milkweed yellows phytoplasma]	RNA pseudouridylate synthase
jwb-nkyGM000334	[O]	Posttranslational modification, protein turnover, chaperones	Molecular Function: ion binding (GO:0043167);;	K03686|9.76096e-118|pml:ATP_00207|dnaJ; chaperone protein; K03686 molecular chaperone DnaJ (A)	hypothetical protein [Vaccinium witches&apos;-broom phytoplasma]	DnaJ C terminal domain
jwb-nkyGM000444	[G]	Carbohydrate transport and metabolism	Molecular Function: 6-phosphofructokinase activity (GO:0003872);; Molecular Function: ATP binding (GO:0005524);; Cellular Component: 6-phosphofructokinase complex (GO:0005945);; Biological Process: fructose 6-phosphate metabolic process (GO:0006002);; Biological Process: glycolytic process (GO:0006096);; Biological Process: phosphorylation (GO:0016310);; Molecular Function: metal ion binding (GO:…	K00850|8.43242e-154|psol:S284_03840|pfkA; Phosphofructokinase; K00850 6-phosphofructokinase 1 [EC:2.7.1.11] (A)	hypothetical protein [Italian clover phyllody phytoplasma]	Phosphofructokinase
jwb-nkyGM000598	--	--	--	--	DNA double-strand break repair protein Rad50 [&apos;Chrysanthemum coronarium&apos; phytoplasma]	--
jwb-nkyGM000578	[S]	Function unknown	--	K09769|2.2508e-104|pml:ATP_00126|hypothetical protein; K09769 hypothetical protein (A)	hypothetical protein [Vaccinium witches&apos;-broom phytoplasma]	YmdB-like protein
jwb-nkyGM000021	[J]	Translation, ribosomal structure and biogenesis	Molecular Function: structural constituent of ribosome (GO:0003735);; Cellular Component: ribosome (GO:0005840);; Biological Process: translation (GO:0006412);;	K02904|3.53619e-11|sth:STH3067|rpmC; 50S ribosomal protein L29; K02904 large subunit ribosomal protein L29 (A)	ribosomal protein L29 [Candidatus Phytoplasma vitis]	Ribosomal L29 protein
jwb-nkyGM000333	[H]	Coenzyme transport and metabolism	Molecular Function: nucleotide binding (GO:0000166);; Biological Process: cellular protein modification process (GO:0006464);; Molecular Function: transferase activity (GO:0016740);;	K03800|4.70331e-148|pml:ATP_00208|lplA; lipoate-protein ligase A; K03800 lipoate-protein ligase A [EC:2.7.7.63] (A)	lipoate--protein ligase [Candidatus Phytoplasma mali]	Bacterial lipoate protein ligase C-terminus
jwb-nkyGM000161	[F]	Nucleotide transport and metabolism	Molecular Function: thymidylate kinase activity (GO:0004798);; Molecular Function: ATP binding (GO:0005524);; Biological Process: dTDP biosynthetic process (GO:0006233);; Biological Process: dTTP biosynthetic process (GO:0006235);; Biological Process: phosphorylation (GO:0016310);;	K00943|1.19015e-142|poy:PAM_344|tmk; thymidylate kinase; K00943 dTMP kinase [EC:2.7.4.9] (A)	thymidylate kinase [Candidatus Phytoplasma ziziphi]	Thymidylate kinase
jwb-nkyGM000177	--	--	Molecular Function: DNA binding (GO:0003677);; Molecular Function: nuclease activity (GO:0004518);; Biological Process: nucleic acid phosphodiester bond hydrolysis (GO:0090305);;	--	conserved hypothetical protein [Onion yellows phytoplasma OY-M]	YqaJ-like viral recombinase domain
jwb-nkyGM000176	--	--	--	--	hypothetical protein [Clover phyllody phytoplasma]	--
jwb-nkyGM000488	[O]	Posttranslational modification, protein turnover, chaperones	Molecular Function: metalloendopeptidase activity (GO:0004222);; Molecular Function: ATP binding (GO:0005524);; Cellular Component: plasma membrane (GO:0005886);; Biological Process: ATP catabolic process (GO:0006200);; Biological Process: proteolysis (GO:0006508);; Molecular Function: zinc ion binding (GO:0008270);; Cellular Component: integral component of membrane (GO:0016021);; Molecular Func…	K03798|0|pml:ATP_00034|hflB; ATP-dependent Zn protease; K03798 cell division protease FtsH [EC:3.4.24.-] (A)	cell division protein FtsH [Candidatus Phytoplasma mali]	Peptidase family M41
jwb-nkyGM000110	[O]	Posttranslational modification, protein turnover, chaperones	Molecular Function: hydrolase activity (GO:0016787);;	--	hypothetical protein [Milkweed yellows phytoplasma]	ATPase family associated with various cellular activities (AAA)
jwb-nkyGM000691	--	--	--	--	hypothetical protein [Italian clover phyllody phytoplasma]	--
jwb-nkyGM000508	[V]	Defense mechanisms	--	K01153|2.72736e-53|cbl:CLK_1539|type I site-specific deoxyribonuclease HsdR family subfamily; K01153 type I restriction enzyme, R subunit [EC:3.1.21.3] (A)	type I restriction endonuclease subunit R [Staphylococcus delphini]	Type I restriction and modification enzyme - subunit R C terminal
jwb-nkyGM000336	[O]	Posttranslational modification, protein turnover, chaperones	Molecular Function: binding (GO:0005488);;	K03687|2.1535e-55|pml:ATP_00205|grpE; protein GrpE (HSP-70 cofactor); K03687 molecular chaperone GrpE (A)	co-chaperone GrpE [Poinsettia branch-inducing phytoplasma]	GrpE
jwb-nkyGM000460	[J]	Translation, ribosomal structure and biogenesis	Molecular Function: nucleotide binding (GO:0000166);; Molecular Function: aminoacyl-tRNA ligase activity (GO:0004812);; Biological Process: tRNA aminoacylation for protein translation (GO:0006418);;	K09698|7.83556e-175|apal:BN85412900|gltX; Glutamyl-tRNA synthetase (EC:6.1.1.17); K09698 nondiscriminating glutamyl-tRNA synthetase [EC:6.1.1.24] (A)	hypothetical protein [Vaccinium witches&apos;-broom phytoplasma]	tRNA synthetases class I (E and Q), catalytic domain
jwb-nkyGM000585	--	--	--	--	hypothetical protein SLY_0962 [Strawberry lethal yellows phytoplasma (CPA) str. NZSb11]	Protein of unknown function (DUF2963)
jwb-nkyGM000423	--	--	--	--	hypothetical protein [Onion yellows phytoplasma]	--
jwb-nkyGM000587	[R]	General function prediction only	--	K06921|8.07731e-70|ert:EUR_00190|Predicted ATPase (AAA+ superfamily); K06921 (A)	hypothetical protein [&apos;Echinacea purpurea&apos; witches&apos;-broom phytoplasma]	Archaeal ATPase
jwb-nkyGM000184	[L]	Replication, recombination and repair	Molecular Function: nucleic acid binding (GO:0003676);; Biological Process: DNA integration (GO:0015074);;	--	putative transposase [Onion yellows phytoplasma OY-M]	Integrase core domain
jwb-nkyGM000001	[P]	Inorganic ion transport and metabolism	Molecular Function: nucleotide binding (GO:0000166);; Cellular Component: membrane (GO:0016020);; Molecular Function: nucleoside-triphosphatase activity (GO:0017111);;	K16786|3.76073e-100|poy:PAM_179|cbiO; ABC-type cobalt transport system, ATPase; K16786 energy-coupling factor transport system ATP-binding protein [EC:3.6.3.-] (A)	hypothetical protein [Vaccinium witches&apos;-broom phytoplasma]	ABC transporter
jwb-nkyGM000010	[J]	Translation, ribosomal structure and biogenesis	Molecular Function: structural constituent of ribosome (GO:0003735);; Biological Process: translation (GO:0006412);; Cellular Component: large ribosomal subunit (GO:0015934);; Molecular Function: rRNA binding (GO:0019843);;	K02876|7.85084e-61|apal:BN85413310|rplO; 50S ribosomal protein L15; K02876 large subunit ribosomal protein L15 (A)	ribosomal protein L15 [Candidatus Phytoplasma vitis]	Ribosomal protein L18e/L15
jwb-nkyGM000141	[U]	Intracellular trafficking, secretion, and vesicular transport	--	K03217|7.43643e-106|pml:ATP_00380|yidC; preprotein translocase subunit YidC; K03217 YidC/Oxa1 family membrane protein insertase (A)	hypothetical protein, partial [Vaccinium witches&apos;-broom phytoplasma]	60Kd inner membrane protein
jwb-nkyGM000214	[L]	Replication, recombination and repair	Molecular Function: nucleic acid binding (GO:0003676);; Molecular Function: nuclease activity (GO:0004518);; Cellular Component: cytoplasm (GO:0005737);; Biological Process: DNA repair (GO:0006281);; Biological Process: DNA recombination (GO:0006310);; Biological Process: nucleic acid phosphodiester bond hydrolysis (GO:0090305);;	K07447|1.20083e-54|poy:PAM_304|Hollyday junction resolvase; K07447 putative holliday junction resolvase [EC:3.1.-.-] (A)	Holliday junction DNA helicase [Wheat blue dwarf phytoplasma]	Uncharacterised protein family (UPF0081)
jwb-nkyGM000541	[K]	Transcription	--	--	XRE family transcriptional regulator [Candidatus Phytoplasma phoenicium]	Helix-turn-helix
jwb-nkyGM000317	[L]	Replication, recombination and repair	Molecular Function: hydrolase activity (GO:0016787);; Molecular Function: organic cyclic compound binding (GO:0097159);; Molecular Function: heterocyclic compound binding (GO:1901363);;	K04066|0|psol:S284_00910|priA; Primosomal protein N'; K04066 primosomal protein N' (replication factor Y) (superfamily II helicase) [EC:3.6.4.-] (A)	primosomal protein N&apos; [Italian clover phyllody phytoplasma]	DEAD/DEAH box helicase
jwb-nkyGM000106	--	--	--	K02086|1.69362e-57|pml:ATP_00051|dnaD; DNA replication protein; K02086 DNA replication protein (A)	chromosome replication initiation protein [Korean potato witches&apos;-broom phytoplasma]	Replication initiation and membrane attachment
jwb-nkyGM000462	[P]	Inorganic ion transport and metabolism	Molecular Function: hydrolase activity (GO:0016787);; Molecular Function: organic cyclic compound binding (GO:0097159);; Molecular Function: heterocyclic compound binding (GO:1901363);;	--	hypothetical protein [Vaccinium witches&apos;-broom phytoplasma]	E1-E2 ATPase
jwb-nkyGM000237	--	--	--	--	hypothetical protein [Milkweed yellows phytoplasma]	--
jwb-nkyGM000358	[L]	Replication, recombination and repair	Biological Process: DNA recombination (GO:0006310);; Biological Process: single-organism cellular process (GO:0044763);;	K04763|9.16668e-98|apal:BN85408920|xerD; Tyrosine recombinase; K04763 integrase/recombinase XerD (A)	hypothetical protein [Italian clover phyllody phytoplasma]	Phage integrase family
jwb-nkyGM000069	[I]	Lipid transport and metabolism	Molecular Function: transferase activity (GO:0016740);;	K00981|3.94467e-32|pml:ATP_00236|cdsA; phosphatidate cytidylyltransferase; K00981 phosphatidate cytidylyltransferase [EC:2.7.7.41] (A)	hypothetical protein [Milkweed yellows phytoplasma]	Cytidylyltransferase family
jwb-nkyGM000019	[J]	Translation, ribosomal structure and biogenesis	Molecular Function: structural constituent of ribosome (GO:0003735);; Biological Process: translation (GO:0006412);; Cellular Component: large ribosomal subunit (GO:0015934);; Molecular Function: rRNA binding (GO:0019843);;	K02874|2.79059e-44|apal:BN85413400|rplN; 50S ribosomal protein L14; K02874 large subunit ribosomal protein L14 (A)	ribosomal protein L14 [Candidatus Phytoplasma ulmi]	Ribosomal protein L14p/L23e
jwb-nkyGM000244	[L]	Replication, recombination and repair	Molecular Function: DNA binding (GO:0003677);; Molecular Function: nuclease activity (GO:0004518);; Biological Process: nucleic acid phosphodiester bond hydrolysis (GO:0090305);;	--	endonuclease [Candidatus Phytoplasma phoenicium]	YqaJ-like viral recombinase domain
jwb-nkyGM000028	[J]	Translation, ribosomal structure and biogenesis	Molecular Function: RNA binding (GO:0003723);; Cellular Component: ribonucleoprotein complex (GO:0030529);;	K02926|2.19169e-87|poy:PAM_201|rplD; ribosomal protein L4; K02926 large subunit ribosomal protein L4 (A)	MULTISPECIES: 50S ribosomal protein L4 [16SrIII (X-disease group)]	Ribosomal protein L4/L1 family
jwb-nkyGM000386	[L]	Replication, recombination and repair	Molecular Function: nucleic acid binding (GO:0003676);; Molecular Function: exonuclease activity (GO:0004527);; Biological Process: metabolic process (GO:0008152);; Molecular Function: nucleotidyltransferase activity (GO:0016779);;	K02335|1.45583e-98|pml:ATP_00072|polA; DNA polymerase I (EC:2.7.7.7); K02335 DNA polymerase I [EC:2.7.7.7] (A)	hypothetical protein [Poinsettia branch-inducing phytoplasma]	5'-3' exonuclease, N-terminal resolvase-like domain
jwb-nkyGM000361	[J]	Translation, ribosomal structure and biogenesis	Molecular Function: translation release factor activity (GO:0003747);; Biological Process: translation (GO:0006412);;	K02835|4.09874e-131|psol:S284_02730|prfA; Peptide chain release factor 1; K02835 peptide chain release factor 1 (A)	peptide chain release factor 1 [Candidatus Phytoplasma phoenicium]	RF-1 domain
jwb-nkyGM000391	[M]	Cell wall/membrane/envelope biogenesis	Biological Process: cell cycle (GO:0007049);; Biological Process: cell division (GO:0051301);;	K06412|5.53399e-27|clc:Calla_0309|SpoVG family protein; K06412 stage V sporulation protein G (A)	septation protein spoVG [Candidatus Phytoplasma phoenicium]	SpoVG
jwb-nkyGM000626	[J]	Translation, ribosomal structure and biogenesis	Molecular Function: structural constituent of ribosome (GO:0003735);; Cellular Component: ribosome (GO:0005840);; Biological Process: translation (GO:0006412);; Molecular Function: rRNA binding (GO:0019843);;	K02888|3.02086e-37|pal:PAa_0594|rplU; 50S ribosomal protein L21; K02888 large subunit ribosomal protein L21 (A)	MULTISPECIES: 50S ribosomal protein L21 [16SrIII (X-disease group)]	Ribosomal prokaryotic L21 protein
jwb-nkyGM000119	[L]	Replication, recombination and repair	--	K11144|1.50996e-63|pml:ATP_00069|dnaC; DNA replication protein; K11144 primosomal protein DnaI (A)	hypothetical protein [Milkweed yellows phytoplasma]	IstB-like ATP binding protein
jwb-nkyGM000183	--	--	--	--	MULTISPECIES: hypothetical protein [Candidatus Phytoplasma asteris]	--
jwb-nkyGM000476	[J]	Translation, ribosomal structure and biogenesis	Molecular Function: translation elongation factor activity (GO:0003746);; Molecular Function: GTPase activity (GO:0003924);; Molecular Function: GTP binding (GO:0005525);; Cellular Component: intracellular (GO:0005622);; Biological Process: GTP catabolic process (GO:0006184);; Biological Process: translational elongation (GO:0006414);;	K02358|0|apal:BN85412610|tuf; Elongation factor Tu (EF-Tu); K02358 elongation factor Tu (A)	elongation factor EF-Tu [Candidatus Phytoplasma vitis]	Elongation factor Tu GTP binding domain
jwb-nkyGM000464	[J]	Translation, ribosomal structure and biogenesis	Cellular Component: ribonucleoprotein complex (GO:0030529);;	K02913|1.20807e-09|psol:S284_04590|rpmG2; Ribosomal protein L33; K02913 large subunit ribosomal protein L33 (A)	MULTISPECIES: 50S ribosomal protein L33 [16SrIII (X-disease group)]	Ribosomal protein L33
jwb-nkyGM000289	--	--	--	--	hypothetical protein [Vaccinium witches&apos;-broom phytoplasma]	--
jwb-nkyGM000087	[P]	Inorganic ion transport and metabolism	Biological Process: transport (GO:0006810);; Biological Process: single-organism process (GO:0044699);;	K11707|1.06779e-116|nzs:SLY_0267|troA; Periplasmic zinc-binding protein troA precursor; K11707 manganese/zinc/iron transport system substrate-binding protein (A)	hypothetical protein [Candidatus Phytoplasma phoenicium]	Periplasmic solute binding protein family
jwb-nkyGM000388	--	--	Molecular Function: transferase activity, transferring acyl groups other than amino-acyl groups (GO:0016747);; Biological Process: propanediol catabolic process (GO:0051144);;	--	propanediol utilization protein [Candidatus Phytoplasma phoenicium]	Propanediol utilisation protein PduL
jwb-nkyGM000364	[J]	Translation, ribosomal structure and biogenesis	Molecular Function: structural constituent of ribosome (GO:0003735);; Cellular Component: ribosome (GO:0005840);; Biological Process: translation (GO:0006412);; Molecular Function: rRNA binding (GO:0019843);;	K02963|7.54578e-26|apal:BN85412550|rpsR; 30S ribosomal protein S18; K02963 small subunit ribosomal protein S18 (A)	30S ribosomal protein S18 [Acholeplasma palmae]	Ribosomal protein S18
jwb-nkyGM000689	[C]	Energy production and conversion	--	--	MULTISPECIES: malate/citrate symporter [16SrII (Peanut WB group)]	2-hydroxycarboxylate transporter family
jwb-nkyGM000011	[J]	Translation, ribosomal structure and biogenesis	Molecular Function: structural constituent of ribosome (GO:0003735);; Biological Process: translation (GO:0006412);; Cellular Component: large ribosomal subunit (GO:0015934);;	K02907|1.339e-15|apal:BN85413320|rpmD; 50S ribosomal protein L30; K02907 large subunit ribosomal protein L30 (A)	ribosomal protein L30 [Candidatus Phytoplasma vitis]	Ribosomal protein L30p/L7e
jwb-nkyGM000406	--	--	--	--	hypothetical protein precursor [Malaysian periwinkle yellows phytoplasma]	SVM protein signal sequence
jwb-nkyGM000308	--	--	--	--	hypothetical protein [Onion yellows phytoplasma]	--
jwb-nkyGM000582	--	--	--	--	hypothetical protein S284_02340 [Candidatus Phytoplasma solani]	--
jwb-nkyGM000107	[K]	Transcription	Molecular Function: ribonuclease III activity (GO:0004525);; Cellular Component: cytoplasm (GO:0005737);; Biological Process: rRNA processing (GO:0006364);; Biological Process: mRNA processing (GO:0006397);; Biological Process: tRNA processing (GO:0008033);; Biological Process: rRNA catabolic process (GO:0016075);; Molecular Function: rRNA binding (GO:0019843);; Molecular Function: metal ion bind…	K03685|5.2896e-96|pal:PAa_0631|rnc; DsRNA-specific ribonuclease; K03685 ribonuclease III [EC:3.1.26.3] (A)	ribonuclease III [Candidatus Phytoplasma phoenicium]	Ribonuclease-III-like
jwb-nkyGM000475	[J]	Translation, ribosomal structure and biogenesis	Molecular Function: translation elongation factor activity (GO:0003746);; Molecular Function: GTPase activity (GO:0003924);; Molecular Function: GTP binding (GO:0005525);; Cellular Component: cytoplasm (GO:0005737);; Biological Process: GTP catabolic process (GO:0006184);; Biological Process: translational elongation (GO:0006414);;	K02355|0|psol:S284_04700|fusA; Elongation factor G; K02355 elongation factor G (A)	elongation factor P [Vaccinium witches&apos;-broom phytoplasma]	Elongation factor Tu GTP binding domain
jwb-nkyGM000061	[L]	Replication, recombination and repair	Molecular Function: binding (GO:0005488);; Molecular Function: hydrolase activity (GO:0016787);;	K03471|4.53781e-73|pml:ATP_00130|rnhC; ribonuclease HIII (EC:3.1.26.4); K03471 ribonuclease HIII [EC:3.1.26.4] (A)	hypothetical protein [Candidatus Phytoplasma pruni]	Ribonuclease HII
jwb-nkyGM000634	[V]	Defense mechanisms	Biological Process: metabolic process (GO:0008152);; Molecular Function: transferase activity (GO:0016740);;	K03427|1.03267e-95|fbr:FBFL15_0854|putative type I modification methyltransferase (EC:2.1.1.72); K03427 type I restriction enzyme M protein [EC:2.1.1.72] (A)	hypothetical protein [Vaccinium witches&apos;-broom phytoplasma]	N-6 DNA Methylase
jwb-nkyGM000023	[J]	Translation, ribosomal structure and biogenesis	Molecular Function: mRNA binding (GO:0003729);; Molecular Function: structural constituent of ribosome (GO:0003735);; Biological Process: translation (GO:0006412);; Cellular Component: small ribosomal subunit (GO:0015935);; Molecular Function: rRNA binding (GO:0019843);;	K02982|7.66286e-90|poy:PAM_206|rpsC; ribosomal protein S3; K02982 small subunit ribosomal protein S3 (A)	ribosomal protein S3 [Peach yellows phytoplasma]	Ribosomal protein S3, C-terminal domain
jwb-nkyGM000601	--	--	--	--	hypothetical protein [Wheat blue dwarf phytoplasma]	SVM protein signal sequence
jwb-nkyGM000074	[F]	Nucleotide transport and metabolism	Biological Process: nucleotide metabolic process (GO:0009117);; Molecular Function: hydrolase activity (GO:0016787);;	K01520|3.22581e-55|psol:S284_04880|dut; DeoxyUTP pyrophosphatase; K01520 dUTP pyrophosphatase [EC:3.6.1.23] (A)	MULTISPECIES: aminotransferase [16SrIII (X-disease group)]	dUTPase
jwb-nkyGM000258	[E]	Amino acid transport and metabolism	--	K02035|5.14453e-116|pal:PAa_0756|ABC-type peptide/nickel transport system substrate-binding protein; K02035 peptide/nickel transport system substrate-binding protein (A)	hypothetical protein, partial [Candidatus Phytoplasma phoenicium]	Bacterial extracellular solute-binding proteins, family 5 Middle
jwb-nkyGM000651	--	--	Molecular Function: binding (GO:0005488);; Molecular Function: hydrolase activity (GO:0016787);; Biological Process: primary metabolic process (GO:0044238);; Biological Process: organic substance metabolic process (GO:0071704);;	--	hypothetical protein [Vaccinium witches&apos;-broom phytoplasma]	--
jwb-nkyGM000376	[J]	Translation, ribosomal structure and biogenesis	Molecular Function: nucleotide binding (GO:0000166);; Molecular Function: RNA binding (GO:0003723);; Biological Process: tRNA processing (GO:0008033);; Molecular Function: transferase activity (GO:0016740);;	K00566|1.83422e-179|pml:ATP_00182|mnmA; tRNA-specific 2-thiouridylase MnmA (EC:2.1.1.61); K00566 tRNA-specific 2-thiouridylase [EC:2.8.1.-] (A)	tRNA-specific 2-thiouridylase [Candidatus Phytoplasma phoenicium]	tRNA methyl transferase
jwb-nkyGM000440	[O]	Posttranslational modification, protein turnover, chaperones	Molecular Function: RNA binding (GO:0003723);; Cellular Component: cytoplasm (GO:0005737);;	K03664|1.16172e-47|psol:S284_03100|smpB; SsrA-binding protein; K03664 SsrA-binding protein (A)	SsrA-binding protein [Candidatus Phytoplasma phoenicium]	SmpB protein
jwb-nkyGM000204	[R]	General function prediction only	--	K06921|6.96128e-14|med:MELS_0697|ATPase; K06921 (A)	hypothetical protein [&apos;Echinacea purpurea&apos; witches&apos;-broom phytoplasma]	Archaeal ATPase
jwb-nkyGM000240	--	--	--	--	hypothetical protein SLY_1093 [Strawberry lethal yellows phytoplasma (CPA) str. NZSb11]	--
jwb-nkyGM000025	[J]	Translation, ribosomal structure and biogenesis	Molecular Function: structural constituent of ribosome (GO:0003735);; Biological Process: translation (GO:0006412);; Cellular Component: small ribosomal subunit (GO:0015935);; Molecular Function: rRNA binding (GO:0019843);;	K02965|8.41733e-33|acl:ACL_0091|rpsS; 30S ribosomal protein S19; K02965 small subunit ribosomal protein S19 (A)	ribosomal protein S19 [Banana wilt associated phytoplasma]	Ribosomal protein S19
jwb-nkyGM000622	--	--	--	--	hypothetical protein [Vaccinium witches&apos;-broom phytoplasma]	--
jwb-nkyGM000448	[R]	General function prediction only	Molecular Function: catalytic activity (GO:0003824);;	K07024|1.6259e-104|psol:S284_03310|predicted Cof-like hydrolase; K07024 (A)	predicted Cof-like hydrolase [Candidatus Phytoplasma solani]	haloacid dehalogenase-like hydrolase
jwb-nkyGM000410	--	--	--	--	hypothetical protein [Onion yellows phytoplasma]	--
jwb-nkyGM000056	--	--	--	--	--	'Cold-shock' DNA-binding domain
jwb-nkyGM000495	--	--	--	--	variable membrane protein A [Candidatus Phytoplasma vitis]	--
jwb-nkyGM000384	[U]	Intracellular trafficking, secretion, and vesicular transport	Biological Process: cellular process (GO:0009987);;	K03110|3.45285e-96|pml:ATP_00074|ftsY; signal recognition particle-docking protein; K03110 fused signal recognition particle receptor (A)	signal recognition particle-docking protein FtsY [Poinsettia branch-inducing phytoplasma]	SRP54-type protein, GTPase domain
jwb-nkyGM000556	[J]	Translation, ribosomal structure and biogenesis	Molecular Function: nucleotide binding (GO:0000166);; Molecular Function: aminoacyl-tRNA ligase activity (GO:0004812);; Biological Process: tRNA aminoacylation for protein translation (GO:0006418);;	K01866|5.9284e-156|poy:PAM_469|tyrS; tyrosyl-tRNA synthetase; K01866 tyrosyl-tRNA synthetase [EC:6.1.1.1] (A)	tyrosine--tRNA ligase [Poinsettia branch-inducing phytoplasma]	tRNA synthetases class I (W and Y)
jwb-nkyGM000225	[O]	Posttranslational modification, protein turnover, chaperones	Molecular Function: ATP-dependent peptidase activity (GO:0004176);; Molecular Function: serine-type endopeptidase activity (GO:0004252);; Molecular Function: ATP binding (GO:0005524);; Cellular Component: cytoplasm (GO:0005737);; Biological Process: ATP catabolic process (GO:0006200);; Biological Process: misfolded or incompletely synthesized protein catabolic process (GO:0006515);; Biological Pr…	K01338|0|pml:ATP_00298|lonA; ATP-dependent proteinase La 1 (Lon) (Class III heat-shock protein) (EC:3.4.21.53); K01338 ATP-dependent Lon protease [EC:3.4.21.53] (A)	MULTISPECIES: hypothetical protein [16SrIII (X-disease group)]	Lon protease (S16) C-terminal proteolytic domain
jwb-nkyGM000554	[J]	Translation, ribosomal structure and biogenesis	Cellular Component: cytoplasm (GO:0005737);; Biological Process: tRNA modification (GO:0006400);; Biological Process: methylation (GO:0032259);; Molecular Function: tRNA (guanine(37)-N(1))-methyltransferase activity (GO:0052906);;	K00554|1.57087e-113|apal:BN85402530|trmD; tRNA (guanine-N(1)-)-methyltransferase (EC:2.1.1.31); K00554 tRNA (guanine37-N1)-methyltransferase [EC:2.1.1.228] (A)	tRNA (guanine(37)-N(1))-methyltransferase [Candidatus Phytoplasma phoenicium]	tRNA (Guanine-1)-methyltransferase
jwb-nkyGM000612	--	--	--	--	MULTISPECIES: hypothetical protein [Candidatus Phytoplasma asteris]	--
jwb-nkyGM000096	[LKJ]	--	Molecular Function: nucleotide binding (GO:0000166);; Molecular Function: helicase activity (GO:0004386);;	--	DNA helicase [Candidatus Phytoplasma pruni]	DEAD/DEAH box helicase
jwb-nkyGM000417	--	--	--	--	hypothetical protein [Milkweed yellows phytoplasma]	--
jwb-nkyGM000413	[L]	Replication, recombination and repair	Molecular Function: DNA binding (GO:0003677);; Molecular Function: nuclease activity (GO:0004518);; Biological Process: nucleic acid phosphodiester bond hydrolysis (GO:0090305);;	--	hypothetical protein [Phytoplasma sp. CPh]	YqaJ-like viral recombinase domain
jwb-nkyGM000049	[E]	Amino acid transport and metabolism	--	K01262|5.09131e-123|poy:PAM_245|pepP; xaa-Pro aminopeptidase; K01262 Xaa-Pro aminopeptidase [EC:3.4.11.9] (A)	hypothetical protein [Candidatus Phytoplasma pruni]	Metallopeptidase family M24
jwb-nkyGM000012	[J]	Translation, ribosomal structure and biogenesis	Molecular Function: structural constituent of ribosome (GO:0003735);; Biological Process: translation (GO:0006412);; Cellular Component: small ribosomal subunit (GO:0015935);; Molecular Function: rRNA binding (GO:0019843);;	K02988|2.81547e-67|ayw:AYWB_505|rpsE; 30S ribosomal protein S5; K02988 small subunit ribosomal protein S5 (A)	ribosomal protein S5 [Candidatus Phytoplasma vitis]	Ribosomal protein S5, N-terminal domain
jwb-nkyGM000104	[F]	Nucleotide transport and metabolism	Molecular Function: CTP synthase activity (GO:0003883);; Molecular Function: ATP binding (GO:0005524);; Biological Process: glutamine metabolic process (GO:0006541);; Biological Process: 'de novo' CTP biosynthetic process (GO:0044210);;	K01937|0|poy:PAM_611|pyrG; CTP synthase; K01937 CTP synthase [EC:6.3.4.2] (A)	CTP synthase [Korean potato witches&apos;-broom phytoplasma]	CTP synthase N-terminus
jwb-nkyGM000335	[O]	Posttranslational modification, protein turnover, chaperones	Molecular Function: ATP binding (GO:0005524);; Biological Process: protein folding (GO:0006457);; Biological Process: response to stress (GO:0006950);; Molecular Function: unfolded protein binding (GO:0051082);;	K04043|0|ayw:AYWB_061|dnaK; molecular chaperone DnaK; K04043 molecular chaperone DnaK (A)	molecular chaperone DnaK [Candidatus Phytoplasma phoenicium]	Hsp70 protein
jwb-nkyGM000628	--	--	--	--	MULTISPECIES: hypothetical protein [16SrII (Peanut WB group)]	--
jwb-nkyGM000004	[J]	Translation, ribosomal structure and biogenesis	Molecular Function: RNA binding (GO:0003723);; Cellular Component: ribonucleoprotein complex (GO:0030529);;	K02948|3.41003e-51|acl:ACL_0113|rpsK; 30S ribosomal protein S11; K02948 small subunit ribosomal protein S11 (A)	MULTISPECIES: 30S ribosomal protein S11 [16SrIII (X-disease group)]	Ribosomal protein S11
jwb-nkyGM000215	[J]	Translation, ribosomal structure and biogenesis	Molecular Function: nucleic acid binding (GO:0003676);; Molecular Function: ligase activity, forming aminoacyl-tRNA and related compounds (GO:0016876);; Molecular Function: ion binding (GO:0043167);; Biological Process: primary metabolic process (GO:0044238);; Biological Process: cellular macromolecule metabolic process (GO:0044260);;	K01872|0|pml:ATP_00248|alaS; alanyl-tRNA synthetase (EC:6.1.1.7); K01872 alanyl-tRNA synthetase [EC:6.1.1.7] (A)	alanine--tRNA ligase [Italian clover phyllody phytoplasma]	tRNA synthetases class II (A)
jwb-nkyGM000329	[J]	Translation, ribosomal structure and biogenesis	Molecular Function: threonine-tRNA ligase activity (GO:0004829);; Molecular Function: ATP binding (GO:0005524);; Cellular Component: cytoplasm (GO:0005737);; Biological Process: threonyl-tRNA aminoacylation (GO:0006435);; Molecular Function: metal ion binding (GO:0046872);;	K01868|0|pml:ATP_00165|thrS; threonyl-tRNA synthetase (EC:6.1.1.3); K01868 threonyl-tRNA synthetase [EC:6.1.1.3] (A)	threonine--tRNA ligase [Candidatus Phytoplasma pruni]	tRNA synthetase class II core domain (G, H, P, S and T)
jwb-nkyGM000035	[IQ]	--	Biological Process: fatty acid metabolic process (GO:0006631);;	K02078|2.80749e-19|psol:S284_05090|acpP; Acyl carrier protein; K02078 acyl carrier protein (A)	MULTISPECIES: acyl carrier protein [16SrII (Peanut WB group)]	Acyl-carrier
jwb-nkyGM000123	[R]	General function prediction only	Molecular Function: RNA binding (GO:0003723);; Molecular Function: hydrolase activity, acting on ester bonds (GO:0016788);; Molecular Function: metal ion binding (GO:0046872);;	K12574|0|pml:ATP_00211|metallo-beta-lactamase superfamily hydrolase; K12574 ribonuclease J [EC:3.1.-.-] (A)	RNase J family beta-CASP ribonuclease [Vaccinium witches&apos;-broom phytoplasma]	Metallo-beta-lactamase superfamily
jwb-nkyGM000467	[J]	Translation, ribosomal structure and biogenesis	Molecular Function: structural constituent of ribosome (GO:0003735);; Cellular Component: ribosome (GO:0005840);; Biological Process: translation (GO:0006412);; Molecular Function: rRNA binding (GO:0019843);;	K02867|4.55399e-67|ayw:AYWB_465|rplK; 50S ribosomal protein L11; K02867 large subunit ribosomal protein L11 (A)	50S ribosomal protein L11 [Vaccinium witches&apos;-broom phytoplasma]	Ribosomal protein L11, RNA binding domain
jwb-nkyGM000513	[O]	Posttranslational modification, protein turnover, chaperones	Molecular Function: metalloendopeptidase activity (GO:0004222);; Molecular Function: ATP binding (GO:0005524);; Cellular Component: plasma membrane (GO:0005886);; Biological Process: ATP catabolic process (GO:0006200);; Biological Process: proteolysis (GO:0006508);; Molecular Function: zinc ion binding (GO:0008270);; Cellular Component: integral component of membrane (GO:0016021);; Molecular Func…	K03798|0|pml:ATP_00034|hflB; ATP-dependent Zn protease; K03798 cell division protease FtsH [EC:3.4.24.-] (A)	ATP-dependent Zn protease [Candidatus Phytoplasma mali]	Peptidase family M41
jwb-nkyGM000226	[O]	Posttranslational modification, protein turnover, chaperones	Biological Process: cellular process (GO:0009987);;	K03545|7.01469e-96|poy:PAM_449|tig; FKBP-type peptidyl-prolyl cis-trans isomerase; K03545 trigger factor (A)	trigger factor [Italian clover phyllody phytoplasma]	Bacterial trigger factor protein (TF) C-terminus
jwb-nkyGM000022	[J]	Translation, ribosomal structure and biogenesis	Molecular Function: tRNA binding (GO:0000049);; Molecular Function: structural constituent of ribosome (GO:0003735);; Cellular Component: ribosome (GO:0005840);; Biological Process: translation (GO:0006412);; Molecular Function: rRNA binding (GO:0019843);;	K02878|2.5381e-77|pml:ATP_00348|rplP; 50S ribosomal protein L16; K02878 large subunit ribosomal protein L16 (A)	ribosomal protein L16 [Candidatus Phytoplasma vitis]	Ribosomal protein L16p/L10e
jwb-nkyGM000555	[J]	Translation, ribosomal structure and biogenesis	Molecular Function: structural constituent of ribosome (GO:0003735);; Cellular Component: ribosome (GO:0005840);; Biological Process: translation (GO:0006412);;	K02884|1.55235e-48|poy:PAM_470|rplS; ribosomal protein L19; K02884 large subunit ribosomal protein L19 (A)	50S ribosomal protein L19 [Poinsettia branch-inducing phytoplasma]	Ribosomal protein L19
jwb-nkyGM000356	[J]	Translation, ribosomal structure and biogenesis	Molecular Function: nucleotide binding (GO:0000166);; Molecular Function: aminoacyl-tRNA ligase activity (GO:0004812);; Biological Process: tRNA aminoacylation for protein translation (GO:0006418);; Molecular Function: metal ion binding (GO:0046872);;	K01870|0|psol:S284_03560|ileS; Isoleucyl-tRNA synthetase; K01870 isoleucyl-tRNA synthetase [EC:6.1.1.5] (A)	isoleucine--tRNA ligase [Candidatus Phytoplasma phoenicium]	tRNA synthetases class I (I, L, M and V)
jwb-nkyGM000272	--	--	--	--	MULTISPECIES: effector, AYWB SAP06-like protein [16SrII (Peanut WB group)]	--
jwb-nkyGM000419	--	--	--	--	hypothetical protein [Chrysanthemum yellows phytoplasma]	--
jwb-nkyGM000498	[O]	Posttranslational modification, protein turnover, chaperones	--	--	hypothetical protein [Milkweed yellows phytoplasma]	ATPase family associated with various cellular activities (AAA)
jwb-nkyGM000062	[L]	Replication, recombination and repair	Biological Process: DNA repair (GO:0006281);; Molecular Function: hydrolase activity, hydrolyzing N-glycosyl compounds (GO:0016799);;	K03648|2.18676e-82|psol:S284_04870|ung; Uracil-DNA glycosylase; K03648 uracil-DNA glycosylase [EC:3.2.2.27] (A)	uracil-DNA glycosylase [Candidatus Phytoplasma pruni]	Uracil DNA glycosylase superfamily
jwb-nkyGM000274	--	--	--	--	hypothetical protein [Candidatus Phytoplasma mali]	--
jwb-nkyGM000422	--	--	--	--	hypothetical protein OYV_06980 [&apos;Chrysanthemum coronarium&apos; phytoplasma]	--
jwb-nkyGM000558	[P]	Inorganic ion transport and metabolism	Molecular Function: nucleotide binding (GO:0000166);; Biological Process: methionine transport (GO:0015821);; Cellular Component: membrane (GO:0016020);; Molecular Function: nucleoside-triphosphatase activity (GO:0017111);; Molecular Function: methionine transmembrane transporter activity (GO:0043865);; Cellular Component: cell periphery (GO:0071944);;	K02071|3.89115e-82|ayw:AYWB_589|metN; methionine transport ATP-binding protein; K02071 D-methionine transport system ATP-binding protein (A)	ABC transporter ATPase [Wheat blue dwarf phytoplasma]	ABC transporter
jwb-nkyGM000252	--	--	--	--	hypothetical protein [Candidatus Phytoplasma mali]	--
jwb-nkyGM000648	[O]	Posttranslational modification, protein turnover, chaperones	Molecular Function: hydrolase activity (GO:0016787);;	--	hypothetical protein [Poinsettia branch-inducing phytoplasma]	ATPase family associated with various cellular activities (AAA)
jwb-nkyGM000264	[F]	Nucleotide transport and metabolism	Molecular Function: nucleotide binding (GO:0000166);; Biological Process: DNA metabolic process (GO:0006259);; Molecular Function: kinase activity (GO:0016301);; Molecular Function: ion binding (GO:0043167);;	K00857|1.44966e-69|poy:PAM_104|tdk; thymidine kinase; K00857 thymidine kinase [EC:2.7.1.21] (A)	thymidine kinase [Peanut witches&apos;-broom phytoplasma NTU2011]	Thymidine kinase
jwb-nkyGM000242	--	--	--	--	--	Bacterial DNA-binding protein
jwb-nkyGM000572	[R]	General function prediction only	Molecular Function: nucleotide binding (GO:0000166);;	K03699|2.01563e-128|pml:ATP_00276|hemolysin; K03699 putative hemolysin (A)	hemolysin [Poinsettia branch-inducing phytoplasma]	Domain of unknown function DUF21
jwb-nkyGM000681	[J]	Translation, ribosomal structure and biogenesis	Biological Process: pseudouridine synthesis (GO:0001522);; Biological Process: tRNA processing (GO:0008033);; Molecular Function: isomerase activity (GO:0016853);;	K03177|8.68838e-121|pal:PAa_0783|truB; tRNA pseudouridine synthase B (EC:5.4.99.-); K03177 tRNA pseudouridine55 synthase [EC:5.4.99.25] (A)	hypothetical protein [Vaccinium witches&apos;-broom phytoplasma]	TruB family pseudouridylate synthase (N terminal domain)
jwb-nkyGM000132	--	--	--	--	hypothetical protein [&apos;Chrysanthemum coronarium&apos; phytoplasma]	--
jwb-nkyGM000627	[R]	General function prediction only	--	K07146|2.98125e-133|nzs:SLY_0396|yceA; Rhodanese-like protein; K07146 UPF0176 protein (A)	hypothetical protein [Vaccinium witches&apos;-broom phytoplasma]	Rhodanese-like domain
jwb-nkyGM000663	--	--	--	--	hypothetical protein [Candidatus Phytoplasma phoenicium]	--
jwb-nkyGM000553	[J]	Translation, ribosomal structure and biogenesis	Molecular Function: structural constituent of ribosome (GO:0003735);; Cellular Component: ribosome (GO:0005840);; Biological Process: translation (GO:0006412);;	K02959|8.74866e-28|psol:S284_04520|rpsP; 30S ribosomal protein S16; K02959 small subunit ribosomal protein S16 (A)	30S ribosomal protein S16 [Candidatus Phytoplasma phoenicium]	Ribosomal protein S16
jwb-nkyGM000220	[J]	Translation, ribosomal structure and biogenesis	Molecular Function: glycine-tRNA ligase activity (GO:0004820);; Molecular Function: ATP binding (GO:0005524);; Cellular Component: cytoplasm (GO:0005737);; Biological Process: glycyl-tRNA aminoacylation (GO:0006426);;	K01880|0|pml:ATP_00304|glyQS; glycyl-tRNA synthetase (EC:6.1.1.14); K01880 glycyl-tRNA synthetase [EC:6.1.1.14] (A)	glycine--tRNA ligase [Candidatus Phytoplasma phoenicium]	tRNA synthetase class II core domain (G, H, P, S and T)
jwb-nkyGM000267	[F]	Nucleotide transport and metabolism	Molecular Function: ribonucleoside-diphosphate reductase activity, thioredoxin disulfide as acceptor (GO:0004748);; Molecular Function: ATP binding (GO:0005524);; Cellular Component: ribonucleoside-diphosphate reductase complex (GO:0005971);; Biological Process: DNA replication (GO:0006260);; Biological Process: oxidation-reduction process (GO:0055114);;	K00525|0|nzs:SLY_0074|nrdE; Ribonucleoside-diphosphate reductase alpha subunit; K00525 ribonucleoside-diphosphate reductase alpha chain [EC:1.17.4.1] (A)	ribonucleotide reductase [Candidatus Phytoplasma pruni]	Ribonucleotide reductase, barrel domain
jwb-nkyGM000052	[C]	Energy production and conversion	Biological Process: glycerol-3-phosphate metabolic process (GO:0006072);; Biological Process: lipid metabolic process (GO:0006629);; Molecular Function: oxidoreductase activity, acting on the CH-OH group of donors, NAD or NADP as acceptor (GO:0016616);;	K00057|2.68488e-109|pml:ATP_00120|gpsA; glycerol-3-phosphate dehydrogenase (EC:1.1.1.94); K00057 glycerol-3-phosphate dehydrogenase (NAD(P)+) [EC:1.1.1.94] (A)	hypothetical protein [Poinsettia branch-inducing phytoplasma]	NAD-dependent glycerol-3-phosphate dehydrogenase N-terminus
jwb-nkyGM000359	--	--	--	K02340|6.86659e-30|poy:PAM_016|holA; DNA polymerase III delta subunit; K02340 DNA polymerase III subunit delta [EC:2.7.7.7] (A)	hypothetical protein [Poinsettia branch-inducing phytoplasma]	DNA polymerase III, delta subunit
jwb-nkyGM000283	[K]	Transcription	Molecular Function: DNA binding (GO:0003677);; Molecular Function: sequence-specific DNA binding transcription factor activity (GO:0003700);; Molecular Function: DNA-directed RNA polymerase activity (GO:0003899);; Biological Process: DNA-templated transcription, initiation (GO:0006352);; Biological Process: regulation of transcription, DNA-templated (GO:0006355);; Molecular Function: sigma factor…	K03091|8.1675e-115|poy:PAM_511|fliA; DNA-directed RNA polymerase specialized sigma; K03091 RNA polymerase sporulation-specific sigma factor (A)	DNA-directed RNA polymerase sigma-70 factor [Onion yellows phytoplasma]	Sigma-70 region 2
jwb-nkyGM000596	--	--	--	--	hypothetical protein [Vaccinium witches&apos;-broom phytoplasma]	--
jwb-nkyGM000594	[L]	Replication, recombination and repair	Molecular Function: DNA binding (GO:0003677);; Biological Process: chromosome condensation (GO:0030261);;	K03530|2.75169e-45|ayw:AYWB_210|himA; DNA-binding protein HU; K03530 DNA-binding protein HU-beta (A)	DNA-binding protein [Chrysanthemum yellows phytoplasma]	Bacterial DNA-binding protein
jwb-nkyGM000481	[E]	Amino acid transport and metabolism	Molecular Function: ATP binding (GO:0005524);; Cellular Component: plasma membrane (GO:0005886);; Biological Process: ATP catabolic process (GO:0006200);; Molecular Function: putrescine-importing ATPase activity (GO:0015594);; Molecular Function: spermidine-importing ATPase activity (GO:0015595);; Biological Process: polyamine transport (GO:0015846);; Cellular Component: ATP-binding cassette (ABC…	K11072|0|pml:ATP_00290|potA; ABC-type spermidine/putrescine transport, ATP-binding protein; K11072 spermidine/putrescine transport system ATP-binding protein [EC:3.6.3.31] (A)	hypothetical protein [Milkweed yellows phytoplasma]	ABC transporter
jwb-nkyGM000006	[J]	Translation, ribosomal structure and biogenesis	Molecular Function: structural constituent of ribosome (GO:0003735);; Cellular Component: ribosome (GO:0005840);; Biological Process: translation (GO:0006412);;	K02919|1.05766e-13|psol:S284_01610|rpmJ; Ribosomal protein L36; K02919 large subunit ribosomal protein L36 (A)	50S ribosomal protein L36 [Strawberry lethal yellows phytoplasma (CPA) str. NZSb11]	Ribosomal protein L36
jwb-nkyGM000666	[J]	Translation, ribosomal structure and biogenesis	Molecular Function: structural constituent of ribosome (GO:0003735);; Biological Process: translation (GO:0006412);; Cellular Component: small ribosomal subunit (GO:0015935);; Molecular Function: rRNA binding (GO:0019843);;	K02986|2.08665e-78|ayw:AYWB_241|rpsD; 30S ribosomal protein S4; K02986 small subunit ribosomal protein S4 (A)	30S ribosomal protein S4 [Candidatus Phytoplasma pruni]	S4 domain
jwb-nkyGM000058	[S]	Function unknown	--	--	transcriptional regulator [Candidatus Phytoplasma phoenicium]	Protein of unknown function (DUF970)
jwb-nkyGM000592	[L]	Replication, recombination and repair	Molecular Function: nucleic acid binding (GO:0003676);; Molecular Function: site-specific DNA-methyltransferase (adenine-specific) activity (GO:0009007);; Biological Process: DNA methylation on adenine (GO:0032775);;	K06223|5.961e-180|ayw:AYWB_379|dam; adenine-specific methyltransferase (EC:2.1.1.72); K06223 DNA adenine methylase [EC:2.1.1.72] (A)	DNA methyltransferase [Aster yellows witches&apos;-broom phytoplasma]	D12 class N6 adenine-specific DNA methyltransferase
jwb-nkyGM000277	--	--	--	--	hypothetical protein [Poinsettia branch-inducing phytoplasma]	--
jwb-nkyGM000353	--	--	--	--	hypothetical protein [Onion yellows phytoplasma]	Protein of unknown function (DUF2963)
jwb-nkyGM000414	--	--	--	--	conserved hypothetical protein [Candidatus Phytoplasma solani]	SVM protein signal sequence
jwb-nkyGM000398	[L]	Replication, recombination and repair	Molecular Function: DNA binding (GO:0003677);; Biological Process: chromosome condensation (GO:0030261);;	K03530|2.75169e-45|ayw:AYWB_210|himA; DNA-binding protein HU; K03530 DNA-binding protein HU-beta (A)	DNA-binding protein [Chrysanthemum yellows phytoplasma]	Bacterial DNA-binding protein
jwb-nkyGM000165	[K]	Transcription	Molecular Function: DNA binding (GO:0003677);; Molecular Function: sequence-specific DNA binding transcription factor activity (GO:0003700);; Molecular Function: DNA-directed RNA polymerase activity (GO:0003899);; Biological Process: DNA-templated transcription, initiation (GO:0006352);; Biological Process: regulation of transcription, DNA-templated (GO:0006355);; Molecular Function: sigma factor…	--	DNA-directed RNA polymerase sigma-70 factor [&apos;Chrysanthemum coronarium&apos; phytoplasma]	Sigma-70 region 2
jwb-nkyGM000213	[R]	General function prediction only	Molecular Function: transferase activity (GO:0016740);;	--	hypothetical protein [Poinsettia branch-inducing phytoplasma]	O-methyltransferase
jwb-nkyGM000210	[H]	Coenzyme transport and metabolism	Molecular Function: catalytic activity (GO:0003824);;	--	MULTISPECIES: hypothetical protein [16SrIII (X-disease group)]	HD domain
jwb-nkyGM000669	[M]	Cell wall/membrane/envelope biogenesis	Cellular Component: membrane (GO:0016020);;	K03282|1.05343e-25|psol:S284_02470|mscL; Large-conductance mechanosensitive channel; K03282 large conductance mechanosensitive channel (A)	MULTISPECIES: hypothetical protein [16SrIII (X-disease group)]	Large-conductance mechanosensitive channel, MscL
jwb-nkyGM000664	--	--	--	--	hypothetical protein [Mycoplasma capricolum]	C-terminal, D2-small domain, of ClpB protein
jwb-nkyGM000257	[EP]	--	Cellular Component: membrane (GO:0016020);;	K02034|2.37339e-95|psol:S284_00400|dppB; ABC-type dipeptide/oligopeptide transport system, permease component; K02034 peptide/nickel transport system permease protein (A)	Dipeptide transport system permease DppC [Candidatus Phytoplasma solani]	Binding-protein-dependent transport system inner membrane component
jwb-nkyGM000380	[D]	Cell cycle control, cell division, chromosome partitioning	--	K04075|9.69757e-134|pal:PAa_0487|mesJ; Cell cycle protein; K04075 tRNA(Ile)-lysidine synthase [EC:6.3.4.19] (A)	tRNA(Ile)-lysidine synthetase [Poinsettia branch-inducing phytoplasma]	PP-loop family
jwb-nkyGM000205	[R]	General function prediction only	--	K06921|3.07705e-31|kol:Kole_0490|ATPase; K06921 (A)	hypothetical protein [&apos;Echinacea purpurea&apos; witches&apos;-broom phytoplasma]	Archaea bacterial proteins of unknown function
jwb-nkyGM000155	--	--	--	--	hypothetical protein [Wheat blue dwarf phytoplasma]	SVM protein signal sequence
jwb-nkyGM000496	--	--	--	--	--	Protein of unknown function (DUF2963)
jwb-nkyGM000639	[L]	Replication, recombination and repair	--	K11144|8.08517e-39|pml:ATP_00069|dnaC; DNA replication protein; K11144 primosomal protein DnaI (A)	hypothetical protein [Candidatus Phytoplasma phoenicium]	IstB-like ATP binding protein
jwb-nkyGM000694	[L]	Replication, recombination and repair	Molecular Function: endodeoxyribonuclease activity, producing 5'-phosphomonoesters (GO:0016888);;	K03424|3.40869e-101|pml:ATP_00152|tatD; Mg-dependent DNase; K03424 TatD DNase family protein [EC:3.1.21.-] (A)	hypothetical protein [Candidatus Phytoplasma phoenicium]	TatD related DNase
jwb-nkyGM000116	[V]	Defense mechanisms	Molecular Function: nucleoside-triphosphatase activity (GO:0017111);;	K18888|0|psol:S284_02490|mdlA; Multidrug resistance ABC transporter ATP-binding and permease protein; K18888 ATP-binding cassette, subfamily B, multidrug efflux pump (A)	multidrug ABC transporter permease [Candidatus Phytoplasma phoenicium]	ABC transporter transmembrane region
jwb-nkyGM000030	[J]	Translation, ribosomal structure and biogenesis	Molecular Function: tRNA binding (GO:0000049);; Molecular Function: structural constituent of ribosome (GO:0003735);; Cellular Component: ribosome (GO:0005840);; Biological Process: translation (GO:0006412);;	K02946|1.46406e-37|pal:PAa_0588|rpsJ; 30S ribosomal protein S10; K02946 small subunit ribosomal protein S10 (A)	MULTISPECIES: 30S ribosomal protein S10 [16SrIII (X-disease group)]	Ribosomal protein S10p/S20e
jwb-nkyGM000404	--	--	--	--	DNA double-strand break repair rad50 ATPase [Candidatus Phytoplasma australiense]	--
jwb-nkyGM000131	--	--	--	--	DNA double-strand break repair rad50 ATPase [Candidatus Phytoplasma australiense]	--
jwb-nkyGM000033	[F]	Nucleotide transport and metabolism	Molecular Function: nucleotide binding (GO:0000166);; Biological Process: phosphate-containing compound metabolic process (GO:0006796);; Molecular Function: kinase activity (GO:0016301);;	K00942|3.21552e-67|pal:PAa_0105|gmk; guanylate kinase (EC:2.7.4.8); K00942 guanylate kinase [EC:2.7.4.8] (A)	guanylate kinase [Poinsettia branch-inducing phytoplasma]	Guanylate kinase
jwb-nkyGM000271	[J]	Translation, ribosomal structure and biogenesis	Molecular Function: nucleotide binding (GO:0000166);; Molecular Function: aminoacyl-tRNA ligase activity (GO:0004812);; Biological Process: tRNA aminoacylation for protein translation (GO:0006418);;	K01867|4.2788e-119|poy:PAM_466|trpS; tryptophanyl-tRNA synthetase; K01867 tryptophanyl-tRNA synthetase [EC:6.1.1.2] (A)	tryptophan--tRNA ligase [Candidatus Phytoplasma pruni]	tRNA synthetases class I (W and Y)
jwb-nkyGM000387	[O]	Posttranslational modification, protein turnover, chaperones	Molecular Function: binding (GO:0005488);; Molecular Function: hydrolase activity (GO:0016787);; Biological Process: primary metabolic process (GO:0044238);; Biological Process: organic substance metabolic process (GO:0071704);;	--	ATP-dependent Zn protease [&apos;Chrysanthemum coronarium&apos; phytoplasma]	ATPase family associated with various cellular activities (AAA)
jwb-nkyGM000208	[S]	Function unknown	Molecular Function: calcium ion binding (GO:0005509);;	K09976|8.38455e-26|pal:PAa_0502|hypothetical protein; K09976 hypothetical protein (A)	hypothetical protein [Candidatus Phytoplasma australiense]	Uncharacterised protein family (UPF0154)
jwb-nkyGM000363	[T]	Signal transduction mechanisms	Molecular Function: RNA binding (GO:0003723);; Cellular Component: ribonucleoprotein complex (GO:0030529);;	--	50S ribosomal protein L9 [Milkweed yellows phytoplasma]	DHH family
jwb-nkyGM000301	[F]	Nucleotide transport and metabolism	Molecular Function: thymidylate kinase activity (GO:0004798);; Molecular Function: ATP binding (GO:0005524);; Biological Process: dTDP biosynthetic process (GO:0006233);; Biological Process: dTTP biosynthetic process (GO:0006235);; Biological Process: phosphorylation (GO:0016310);;	--	thymidylate kinase [Jujube witches&apos;-broom phytoplasma]	Thymidylate kinase
jwb-nkyGM000031	[M]	Cell wall/membrane/envelope biogenesis	Biological Process: rRNA processing (GO:0006364);; Molecular Function: methyltransferase activity (GO:0008168);; Biological Process: methylation (GO:0032259);;	K03438|8.55979e-118|pal:PAa_0107|mraW; S-adenosyl-methyltransferase MraW (EC:2.1.1.-); K03438 16S rRNA (cytosine1402-N4)-methyltransferase [EC:2.1.1.199] (A)	16S rRNA (cytosine(1402)-N(4))-methyltransferase [Poinsettia branch-inducing phytoplasma]	MraW methylase family
jwb-nkyGM000357	--	--	--	--	hypothetical protein [Italian clover phyllody phytoplasma]	Uncharacterized BCR, YitT family COG1284
jwb-nkyGM000075	[L]	Replication, recombination and repair	Biological Process: DNA recombination (GO:0006310);; Biological Process: single-organism cellular process (GO:0044763);;	K03733|1.1199e-101|acl:ACL_1160|integrase/recombinase, XerD-like protein; K03733 integrase/recombinase XerC (A)	hypothetical protein [Poinsettia branch-inducing phytoplasma]	Phage integrase family
jwb-nkyGM000164	[L]	Replication, recombination and repair	Molecular Function: DNA binding (GO:0003677);; Molecular Function: DNA helicase activity (GO:0003678);; Molecular Function: ATP binding (GO:0005524);; Biological Process: DNA replication (GO:0006260);; Biological Process: DNA duplex unwinding (GO:0032508);;	--	DNA helicase [Onion yellows phytoplasma]	DnaB-like helicase C terminal domain
jwb-nkyGM000472	[K]	Transcription	Molecular Function: DNA binding (GO:0003677);; Molecular Function: DNA-directed RNA polymerase activity (GO:0003899);; Biological Process: transcription, DNA-templated (GO:0006351);;	K03046|0|poy:PAM_261|rpoC; DNA-directed RNA polymerase beta' subunit; K03046 DNA-directed RNA polymerase subunit beta' [EC:2.7.7.6] (A)	DNA-directed RNA polymerase subunit beta&apos; [Poinsettia branch-inducing phytoplasma]	RNA polymerase Rpb1, domain 1
jwb-nkyGM000655	--	--	--	--	hypothetical protein [Candidatus Phytoplasma phoenicium]	--
jwb-nkyGM000173	--	--	--	--	DNA double-strand break repair rad50 ATPase [Candidatus Phytoplasma australiense]	--
jwb-nkyGM000064	--	--	--	--	hypothetical protein [Poinsettia branch-inducing phytoplasma]	Putative exonuclease SbcCD, C subunit
jwb-nkyGM000212	[K]	Transcription	Molecular Function: nucleic acid binding (GO:0003676);; Biological Process: regulation of transcription, DNA-templated (GO:0006355);;	K03624|9.97715e-58|apal:BN85406980|greA; Transcription elongation factor GreA; K03624 transcription elongation factor GreA (A)	hypothetical protein [Poinsettia branch-inducing phytoplasma]	Transcription elongation factor, N-terminal
jwb-nkyGM000026	[J]	Translation, ribosomal structure and biogenesis	Molecular Function: structural constituent of ribosome (GO:0003735);; Biological Process: translation (GO:0006412);; Cellular Component: large ribosomal subunit (GO:0015934);; Molecular Function: transferase activity (GO:0016740);; Molecular Function: rRNA binding (GO:0019843);;	K02886|2.64341e-144|gst:HW35_10730|rplB; 50S ribosomal protein L2; K02886 large subunit ribosomal protein L2 (A)	50S ribosomal protein L2 [Candidatus Phytoplasma phoenicium]	Ribosomal Proteins L2, C-terminal domain
jwb-nkyGM000377	[TK]	--	Molecular Function: GTP diphosphokinase activity (GO:0008728);; Biological Process: guanosine tetraphosphate metabolic process (GO:0015969);; Molecular Function: kinase activity (GO:0016301);; Biological Process: phosphorylation (GO:0016310);;	K00951|0|poy:PAM_126|spoT; guanosine polyphosphate pyrophosphohydrolase/synthetase; K00951 GTP pyrophosphokinase [EC:2.7.6.5] (A)	RelA/SpoT family protein [Poinsettia branch-inducing phytoplasma]	HD domain
jwb-nkyGM000653	--	--	--	--	VCP-like ATPase [Candidatus Phytoplasma australiense]	--
jwb-nkyGM000013	[J]	Translation, ribosomal structure and biogenesis	Molecular Function: structural constituent of ribosome (GO:0003735);; Cellular Component: ribosome (GO:0005840);; Biological Process: translation (GO:0006412);;	K02881|2.66875e-41|poy:PAM_216|rplR; ribosomal protein L18; K02881 large subunit ribosomal protein L18 (A)	ribosomal protein L18 [Candidatus Phytoplasma vitis]	Ribosomal L18p/L5e family
jwb-nkyGM000445	[G]	Carbohydrate transport and metabolism	Molecular Function: phosphoglycerate kinase activity (GO:0004618);; Molecular Function: ATP binding (GO:0005524);; Cellular Component: cytoplasm (GO:0005737);; Biological Process: glycolytic process (GO:0006096);; Biological Process: phosphorylation (GO:0016310);;	K00927|0|pal:PAa_0511|pgk; phosphoglycerate kinase (EC:2.7.2.3); K00927 phosphoglycerate kinase [EC:2.7.2.3] (A)	Phosphoglycerate kinase [Strawberry lethal yellows phytoplasma (CPA) str. NZSb11]	Phosphoglycerate kinase
jwb-nkyGM000072	[J]	Translation, ribosomal structure and biogenesis	--	K02357|3.59289e-74|ayw:AYWB_553|tsf; elongation factor Ts; K02357 elongation factor Ts (A)	elongation factor Ts [Milkweed yellows phytoplasma]	Elongation factor TS
jwb-nkyGM000112	[V]	Defense mechanisms	--	K02003|1.54668e-105|ayw:AYWB_619|phnL; ABC-type transport system, ATPase component; K02003 putative ABC transport system ATP-binding protein (A)	lipoprotein ABC transporter ATP-binding protein [Aster yellows witches&apos;-broom phytoplasma]	ABC transporter
jwb-nkyGM000591	[K]	Transcription	Molecular Function: DNA binding (GO:0003677);; Molecular Function: sequence-specific DNA binding transcription factor activity (GO:0003700);; Molecular Function: DNA-directed RNA polymerase activity (GO:0003899);; Biological Process: DNA-templated transcription, initiation (GO:0006352);; Biological Process: regulation of transcription, DNA-templated (GO:0006355);; Molecular Function: sigma factor…	K03091|1.79301e-111|poy:PAM_511|fliA; DNA-directed RNA polymerase specialized sigma; K03091 RNA polymerase sporulation-specific sigma factor (A)	DNA-directed RNA polymerase sigma-70 factor [&apos;Chrysanthemum coronarium&apos; phytoplasma]	Sigma-70 region 2
jwb-nkyGM000365	[L]	Replication, recombination and repair	Molecular Function: DNA binding (GO:0003677);;	K03111|2.13194e-47|pml:ATP_00179|ssb; single-strand DNA-binding protein; K03111 single-strand DNA-binding protein (A)	single-stranded DNA-binding protein [Poinsettia branch-inducing phytoplasma]	Single-strand binding protein family
jwb-nkyGM000527	[O]	Posttranslational modification, protein turnover, chaperones	Molecular Function: binding (GO:0005488);; Molecular Function: hydrolase activity (GO:0016787);;	--	predicted AAA+ ATPase [Candidatus Phytoplasma solani]	ATPase family associated with various cellular activities (AAA)
jwb-nkyGM000017	[J]	Translation, ribosomal structure and biogenesis	Molecular Function: tRNA binding (GO:0000049);; Molecular Function: structural constituent of ribosome (GO:0003735);; Cellular Component: ribosome (GO:0005840);; Biological Process: translation (GO:0006412);; Molecular Function: rRNA binding (GO:0019843);;	K02931|4.45465e-82|poy:PAM_212|rplE; ribosomal protein L5; K02931 large subunit ribosomal protein L5 (A)	ribosomal protein L5 [Candidatus Phytoplasma ulmi]	ribosomal L5P family C-terminus
jwb-nkyGM000668	[S]	Function unknown	--	--	hypothetical protein [Vaccinium witches&apos;-broom phytoplasma]	Uncharacterised protein, DegV family COG1307
jwb-nkyGM000436	--	--	--	--	Uncharacterised protein [[Ruminococcus] torques]	--
jwb-nkyGM000381	--	--	--	--	hypothetical protein AlmWB_00500 [Candidatus Phytoplasma phoenicium]	--
jwb-nkyGM000659	--	--	--	--	--	Bacterial DNA-binding protein
jwb-nkyGM000409	--	--	--	--	hypothetical protein [Onion yellows phytoplasma]	SVM protein signal sequence
jwb-nkyGM000219	[L]	Replication, recombination and repair	Molecular Function: transferase activity (GO:0016740);;	K02316|2.74515e-76|apal:BN85405890|dnaG; DNA primase; K02316 DNA primase [EC:2.7.7.-] (A)	hypothetical protein [Candidatus Phytoplasma pruni]	DNA primase catalytic core, N-terminal domain
jwb-nkyGM000407	--	--	--	--	effector, AYWB SAP68-like protein [Chrysanthemum yellows phytoplasma]	--
jwb-nkyGM000389	[R]	General function prediction only	Molecular Function: catalytic activity (GO:0003824);;	K06885|4.94229e-125|pml:ATP_00225|HD superfamily phosphohydrolase; K06885 (A)	hypothetical protein [Milkweed yellows phytoplasma]	HD domain
jwb-nkyGM000433	--	--	--	--	variable membrane protein A [Candidatus Phytoplasma vitis]	--
jwb-nkyGM000211	[R]	General function prediction only	--	K07015|8.54386e-49|psol:S284_03400|Predicted hydrolase; K07015 (A)	haloacid dehalogenase [Candidatus Phytoplasma pruni]	Mitochondrial PGP phosphatase
jwb-nkyGM000544	[L]	Replication, recombination and repair	Molecular Function: DNA binding (GO:0003677);; Molecular Function: ATP binding (GO:0005524);; Biological Process: DNA repair (GO:0006281);; Biological Process: DNA recombination (GO:0006310);; Molecular Function: four-way junction helicase activity (GO:0009378);; Biological Process: SOS response (GO:0009432);;	K03551|6.60801e-154|pml:ATP_00167|ruvB; Holliday junction DNA helicase RuvB; K03551 holliday junction DNA helicase RuvB [EC:3.6.4.12] (A)	ATP-dependent DNA helicase RuvB [Candidatus Phytoplasma pruni]	Holliday junction DNA helicase ruvB N-terminus
jwb-nkyGM000661	[L]	Replication, recombination and repair	Molecular Function: DNA binding (GO:0003677);; Molecular Function: nuclease activity (GO:0004518);; Biological Process: nucleic acid phosphodiester bond hydrolysis (GO:0090305);;	--	endonuclease [Candidatus Phytoplasma phoenicium]	YqaJ-like viral recombinase domain
jwb-nkyGM000507	[V]	Defense mechanisms	Molecular Function: methyltransferase activity (GO:0008168);; Biological Process: methylation (GO:0032259);;	K03427|9.67951e-142|mst:Msp_0479|type I restriction-modification system, methyltransferase subunit; K03427 type I restriction enzyme M protein [EC:2.1.1.72] (A)	restriction endonuclease subunit M [Staphylococcus succinus]	N-6 DNA Methylase
jwb-nkyGM000501	--	--	--	--	hypothetical protein [Candidatus Phytoplasma australiense]	--
jwb-nkyGM000209	[L]	Replication, recombination and repair	Molecular Function: transferase activity (GO:0016740);; Biological Process: methylation (GO:0032259);;	--	hypothetical protein [Italian clover phyllody phytoplasma]	Conserved hypothetical protein 95
jwb-nkyGM000394	[K]	Transcription	Molecular Function: DNA binding (GO:0003677);; Molecular Function: sequence-specific DNA binding transcription factor activity (GO:0003700);; Molecular Function: DNA-directed RNA polymerase activity (GO:0003899);; Biological Process: DNA-templated transcription, initiation (GO:0006352);; Biological Process: regulation of transcription, DNA-templated (GO:0006355);; Molecular Function: sigma factor…	K03091|8.1675e-115|poy:PAM_511|fliA; DNA-directed RNA polymerase specialized sigma; K03091 RNA polymerase sporulation-specific sigma factor (A)	DNA-directed RNA polymerase sigma-70 factor [Onion yellows phytoplasma]	Sigma-70 region 2
jwb-nkyGM000478	[E]	Amino acid transport and metabolism	--	K11069|3.15969e-91|ayw:AYWB_092|potD; spermidine/putrescine-binding protein; K11069 spermidine/putrescine transport system substrate-binding protein (A)	MULTISPECIES: spermidine/putrescine ABC transporter substrate-binding protein [16SrII (Peanut WB group)]	Bacterial extracellular solute-binding protein
jwb-nkyGM000551	[G]	Carbohydrate transport and metabolism	Molecular Function: magnesium ion binding (GO:0000287);; Molecular Function: pyruvate kinase activity (GO:0004743);; Biological Process: glycolytic process (GO:0006096);; Biological Process: phosphorylation (GO:0016310);; Molecular Function: potassium ion binding (GO:0030955);;	K00873|0|psol:S284_00050|pykF; Pyruvate kinase; K00873 pyruvate kinase [EC:2.7.1.40] (A)	pyruvate kinase [Candidatus Phytoplasma solani]	Pyruvate kinase, barrel domain
jwb-nkyGM000054	[J]	Translation, ribosomal structure and biogenesis	Molecular Function: nucleotide binding (GO:0000166);; Molecular Function: aminoacyl-tRNA ligase activity (GO:0004812);; Biological Process: tRNA aminoacylation for protein translation (GO:0006418);;	K01881|0|poy:PAM_246|proS; prolyl-tRNA synthetase; K01881 prolyl-tRNA synthetase [EC:6.1.1.15] (A)	proline--tRNA ligase [Poinsettia branch-inducing phytoplasma]	Anticodon binding domain
jwb-nkyGM000453	--	--	Biological Process: macromolecule metabolic process (GO:0043170);; Biological Process: primary metabolic process (GO:0044238);;	--	tRNA threonylcarbamoyladenosine biosynthesis protein TsaB [Candidatus Phytoplasma mali]	Glycoprotease family
jwb-nkyGM000027	[J]	Translation, ribosomal structure and biogenesis	Molecular Function: nucleotide binding (GO:0000166);; Molecular Function: structural constituent of ribosome (GO:0003735);; Cellular Component: ribosome (GO:0005840);; Biological Process: translation (GO:0006412);; Molecular Function: rRNA binding (GO:0019843);;	K02892|6.75236e-35|ayw:AYWB_520|rplW; 50S ribosomal protein L23; K02892 large subunit ribosomal protein L23 (A)	50S ribosomal protein L23 [Candidatus Phytoplasma phoenicium]	Ribosomal protein L23
jwb-nkyGM000465	--	--	--	--	hypothetical protein [Italian clover phyllody phytoplasma]	--
jwb-nkyGM000137	--	--	--	--	hypothetical protein [Italian clover phyllody phytoplasma]	--
jwb-nkyGM000153	--	--	--	--	hypothetical protein [Candidatus Phytoplasma australiense]	--
jwb-nkyGM000293	--	--	--	--	MULTISPECIES: effector, AYWB SAP06-like protein [16SrII (Peanut WB group)]	SVM protein signal sequence
jwb-nkyGM000646	--	--	--	--	hypothetical protein [Candidatus Phytoplasma phoenicium]	--
jwb-nkyGM000181	[L]	Replication, recombination and repair	Molecular Function: DNA binding (GO:0003677);; Molecular Function: DNA helicase activity (GO:0003678);; Molecular Function: ATP binding (GO:0005524);; Biological Process: DNA replication (GO:0006260);; Biological Process: DNA duplex unwinding (GO:0032508);;	--	DNA helicase [Onion yellows phytoplasma]	DnaB-like helicase C terminal domain
jwb-nkyGM000040	[J]	Translation, ribosomal structure and biogenesis	Molecular Function: nucleotide binding (GO:0000166);; Molecular Function: aminoacyl-tRNA ligase activity (GO:0004812);; Biological Process: tRNA aminoacylation for protein translation (GO:0006418);;	K01875|1.09684e-170|psol:S284_01290|serS; Seryl-tRNA(Ser/Sec) synthetase; K01875 seryl-tRNA synthetase [EC:6.1.1.11] (A)	serine--tRNA ligase [Poinsettia branch-inducing phytoplasma]	tRNA synthetase class II core domain (G, H, P, S and T)
jwb-nkyGM000342	[L]	Replication, recombination and repair	--	K11144|5.75048e-34|pml:ATP_00069|dnaC; DNA replication protein; K11144 primosomal protein DnaI (A)	hypothetical protein [Poinsettia branch-inducing phytoplasma]	--
jwb-nkyGM000560	--	--	Cellular Component: membrane (GO:0016020);;	K02072|3.55085e-58|pal:PAa_0492|metl; D-methionine transport system permease protein; K02072 D-methionine transport system permease protein (A)	ABC transporter permease [Candidatus Phytoplasma australiense]	Binding-protein-dependent transport system inner membrane component
jwb-nkyGM000539	[L]	Replication, recombination and repair	--	K03657|1.8175e-163|pml:ATP_00434|uvrD; ATP-dependent DNA helicase; K03657 DNA helicase II / ATP-dependent DNA helicase PcrA [EC:3.6.4.12] (A)	hypothetical protein [Candidatus Phytoplasma phoenicium]	UvrD-like helicase C-terminal domain
jwb-nkyGM000098	[R]	General function prediction only	--	K03592|2.25633e-152|pml:ATP_00324|pmbA; modulator of DNA gyrase; K03592 PmbA protein (A)	hypothetical protein [Candidatus Phytoplasma phoenicium]	Putative modulator of DNA gyrase
jwb-nkyGM000221	[R]	General function prediction only	Molecular Function: RNA binding (GO:0003723);; Molecular Function: catalytic activity (GO:0003824);; Cellular Component: cell part (GO:0044464);;	K03595|6.42475e-73|pml:ATP_00302|era; GTP-binding protein Era; K03595 GTP-binding protein Era (A)	GTPase Era [Poinsettia branch-inducing phytoplasma]	50S ribosome-binding GTPase
jwb-nkyGM000647	--	--	--	--	hypothetical protein [Milkweed yellows phytoplasma]	--
jwb-nkyGM000305	[L]	Replication, recombination and repair	Molecular Function: DNA binding (GO:0003677);; Molecular Function: DNA primase activity (GO:0003896);; Biological Process: DNA replication, synthesis of RNA primer (GO:0006269);; Molecular Function: zinc ion binding (GO:0008270);; Cellular Component: primosome complex (GO:1990077);;	--	DNA primase [Onion yellows phytoplasma]	DNA primase catalytic core, N-terminal domain
jwb-nkyGM000633	--	--	--	--	hypothetical protein [Vaccinium witches&apos;-broom phytoplasma]	--
jwb-nkyGM000216	[J]	Translation, ribosomal structure and biogenesis	Molecular Function: structural constituent of ribosome (GO:0003735);; Biological Process: translation (GO:0006412);; Cellular Component: large ribosomal subunit (GO:0015934);;	K02911|6.90825e-22|pal:PAa_0589|rpmF; 50S ribosomal protein L32; K02911 large subunit ribosomal protein L32 (A)	50S ribosomal protein L32 [Candidatus Phytoplasma phoenicium]	Ribosomal L32p protein family
jwb-nkyGM000650	--	--	--	--	chromosome segregation ATPase, partial [&apos;Chrysanthemum coronarium&apos; phytoplasma]	Growth-arrest specific micro-tubule binding
jwb-nkyGM000374	--	--	--	--	MULTISPECIES: hypothetical protein [16SrII (Peanut WB group)]	Uncharacterized BCR, YitT family COG1284
jwb-nkyGM000206	--	--	--	--	hypothetical protein [Italian clover phyllody phytoplasma]	OsmC-like protein
jwb-nkyGM000370	[L]	Replication, recombination and repair	Molecular Function: nucleic acid binding (GO:0003676);; Molecular Function: exonuclease activity (GO:0004527);; Molecular Function: nucleotidyltransferase activity (GO:0016779);; Biological Process: nucleic acid metabolic process (GO:0090304);;	K03763|0|pml:ATP_00081|polC1; DNA polymerase III subunit alpha; K03763 DNA polymerase III subunit alpha, Gram-positive type [EC:2.7.7.7] (A)	hypothetical protein [Poinsettia branch-inducing phytoplasma]	Bacterial DNA polymerase III alpha subunit
jwb-nkyGM000236	[O]	Posttranslational modification, protein turnover, chaperones	--	--	hypothetical protein [Poinsettia branch-inducing phytoplasma]	ATPase family associated with various cellular activities (AAA)
jwb-nkyGM000121	[L]	Replication, recombination and repair	Molecular Function: nucleic acid binding (GO:0003676);; Biological Process: DNA repair (GO:0006281);; Molecular Function: hydrolase activity, acting on glycosyl bonds (GO:0016798);; Molecular Function: lyase activity (GO:0016829);;	K10563|1.023e-89|ayw:AYWB_067|nei; formamidopyrimidine-DNA glycosylase (EC:3.2.2.23); K10563 formamidopyrimidine-DNA glycosylase [EC:3.2.2.23 4.2.99.18] (A)	hypothetical protein [Italian clover phyllody phytoplasma]	Formamidopyrimidine-DNA glycosylase H2TH domain
jwb-nkyGM000355	[J]	Translation, ribosomal structure and biogenesis	--	K06942|7.5336e-154|pml:ATP_00251|GTP-dependent nucleic acid-binding protein EngD; K06942 (A)	GTP-binding protein [Milkweed yellows phytoplasma]	Protein of unknown function (DUF933)
jwb-nkyGM000057	[J]	Translation, ribosomal structure and biogenesis	Molecular Function: RNA binding (GO:0003723);; Cellular Component: ribonucleoprotein complex (GO:0030529);;	K02956|1.22861e-18|poy:PAM_136|rpsO; ribosomal protein S15P/S13E; K02956 small subunit ribosomal protein S15 (A)	30S ribosomal protein S15 [Milkweed yellows phytoplasma]	Ribosomal protein S15
jwb-nkyGM000510	--	--	--	--	integrase [Cytophaga hutchinsonii]	Phage integrase, N-terminal SAM-like domain
jwb-nkyGM000218	[K]	Transcription	Molecular Function: DNA binding (GO:0003677);; Molecular Function: sequence-specific DNA binding transcription factor activity (GO:0003700);; Molecular Function: DNA-directed RNA polymerase activity (GO:0003899);; Biological Process: DNA-templated transcription, initiation (GO:0006352);; Biological Process: regulation of transcription, DNA-templated (GO:0006355);; Molecular Function: sigma factor…	K03086|1.86381e-146|poy:PAM_628|rpoD; DNA-directed RNA polymerase sigma subunit; K03086 RNA polymerase primary sigma factor (A)	RNA polymerase subunit sigma [Candidatus Phytoplasma pruni]	Sigma-70 region 2
jwb-nkyGM000375	[R]	General function prediction only	Molecular Function: ligase activity (GO:0016874);;	K01950|0|ayw:AYWB_598|qns; glutamine-dependent NAD(+) synthetase (EC:6.3.5.1); K01950 NAD+ synthase (glutamine-hydrolysing) [EC:6.3.5.1] (A)	hypothetical protein [Italian clover phyllody phytoplasma]	Carbon-nitrogen hydrolase
jwb-nkyGM000048	[S]	Function unknown	Biological Process: lipid metabolic process (GO:0006629);; Cellular Component: membrane (GO:0016020);; Molecular Function: transferase activity, transferring acyl groups (GO:0016746);;	K08591|8.9106e-55|ayw:AYWB_320|hypothetical protein; K08591 glycerol-3-phosphate acyltransferase PlsY [EC:2.3.1.15] (A)	glycerol-3-phosphate acyltransferase [Candidatus Phytoplasma pruni]	Glycerol-3-phosphate acyltransferase
jwb-nkyGM000076	--	--	--	--	S26 family signal peptidase [Milkweed yellows phytoplasma]	Peptidase S24-like
jwb-nkyGM000158	--	--	--	--	hypothetical protein [Candidatus Phytoplasma australiense]	--
jwb-nkyGM000101	--	--	--	K03048|1.09348e-16|acl:ACL_1399|hypothetical protein; K03048 DNA-directed RNA polymerase subunit delta (A)	DNA-directed RNA polymerase subunit delta [Italian clover phyllody phytoplasma]	--
jwb-nkyGM000526	--	--	--	--	outer surface lipoprotein [Candidatus Phytoplasma mali]	--
jwb-nkyGM000085	[P]	Inorganic ion transport and metabolism	Cellular Component: membrane (GO:0016020);;	K11708|1.087e-131|psol:S284_00800|znuB2; Zinc/manganese ABC transporter subunit; K11708 manganese/zinc/iron transport system permease protein (A)	zinc ABC transporter permease [Candidatus Phytoplasma phoenicium]	ABC 3 transport family
jwb-nkyGM000246	--	--	--	--	hypothetical protein [Candidatus Phytoplasma phoenicium]	--
jwb-nkyGM000670	--	--	--	--	unknown [Peanut witches&apos;-broom phytoplasma]	--
jwb-nkyGM000547	[G]	Carbohydrate transport and metabolism	--	K02027|4.66036e-57|pal:PAa_0022|ugpB; Sugar transport system substrate-binding protein, periplasmic component; K02027 multiple sugar transport system substrate-binding protein (A)	hypothetical protein [Italian clover phyllody phytoplasma]	Bacterial extracellular solute-binding protein
jwb-nkyGM000506	[V]	Defense mechanisms	Biological Process: metabolic process (GO:0008152);; Molecular Function: transferase activity (GO:0016740);;	K03427|4.40587e-58|pml:ATP_00220|type I restriction-modification system methyltransferase subunit; K03427 type I restriction enzyme M protein [EC:2.1.1.72] (A)	type I restriction-modification system methyltransferase subunit [Candidatus Phytoplasma mali]	Type I restriction modification DNA specificity domain
jwb-nkyGM000425	[L]	Replication, recombination and repair	Molecular Function: DNA binding (GO:0003677);; Molecular Function: DNA primase activity (GO:0003896);; Biological Process: DNA replication, synthesis of RNA primer (GO:0006269);; Molecular Function: zinc ion binding (GO:0008270);; Cellular Component: primosome complex (GO:1990077);;	--	DNA primase [Onion yellows phytoplasma]	DNA primase catalytic core, N-terminal domain
jwb-nkyGM000438	--	--	--	--	hypothetical protein [Poinsettia branch-inducing phytoplasma]	--
jwb-nkyGM000426	--	--	--	--	hypothetical protein [Onion yellows phytoplasma OY-M]	Protein of unknown function (DUF2963)
jwb-nkyGM000537	[C]	Energy production and conversion	Biological Process: carbohydrate metabolic process (GO:0005975);; Molecular Function: oxidoreductase activity, acting on the CH-OH group of donors, NAD or NADP as acceptor (GO:0016616);;	K00016|4.2133e-105|cno:NT01CX_0236|ldh; L-lactate dehydrogenase; K00016 L-lactate dehydrogenase [EC:1.1.1.27] (A)	L-lactate dehydrogenase [Acholeplasma hippikon]	lactate/malate dehydrogenase, alpha/beta C-terminal domain
jwb-nkyGM000024	[J]	Translation, ribosomal structure and biogenesis	Molecular Function: structural constituent of ribosome (GO:0003735);; Biological Process: translation (GO:0006412);; Cellular Component: large ribosomal subunit (GO:0015934);; Molecular Function: rRNA binding (GO:0019843);;	K02890|3.86433e-39|poy:PAM_205|rplV; ribosomal protein L22; K02890 large subunit ribosomal protein L22 (A)	ribosomal protein L22 [Peach yellows phytoplasma]	Ribosomal protein L22p/L17e
jwb-nkyGM000452	[R]	General function prediction only	--	K06925|8.95895e-23|pml:ATP_00198|ATPase; K06925 tRNA threonylcarbamoyladenosine biosynthesis protein TsaE (A)	tRNA threonylcarbamoyladenosine biosynthesis protein TsaE [Candidatus Phytoplasma phoenicium]	Uncharacterised P-loop hydrolase UPF0079
jwb-nkyGM000354	--	--	--	--	variable membrane protein A [Candidatus Phytoplasma vitis]	--
jwb-nkyGM000416	--	--	--	--	hypothetical protein [&apos;Chrysanthemum coronarium&apos; phytoplasma]	--
jwb-nkyGM000322	[J]	Translation, ribosomal structure and biogenesis	Molecular Function: nucleic acid binding (GO:0003676);; Molecular Function: asparagine-tRNA ligase activity (GO:0004816);; Molecular Function: ATP binding (GO:0005524);; Cellular Component: cytoplasm (GO:0005737);; Biological Process: asparaginyl-tRNA aminoacylation (GO:0006421);;	K01893|0|pal:PAa_0026|asnC; asparaginyl-tRNA synthetase; K01893 asparaginyl-tRNA synthetase [EC:6.1.1.22] (A)	asparagine--tRNA ligase [Milkweed yellows phytoplasma]	tRNA synthetases class II (D, K and N)
jwb-nkyGM000142	[C]	Energy production and conversion	--	--	hypothetical protein [Milkweed yellows phytoplasma]	2-hydroxycarboxylate transporter family
jwb-nkyGM000372	[U]	Intracellular trafficking, secretion, and vesicular transport	Molecular Function: ATP binding (GO:0005524);; Cellular Component: cytoplasm (GO:0005737);; Cellular Component: plasma membrane (GO:0005886);; Biological Process: protein targeting (GO:0006605);; Biological Process: protein import (GO:0017038);; Biological Process: intracellular protein transmembrane transport (GO:0065002);;	K03070|0|nzs:SLY_0349|secA; Preprotein translocase secA subunit; K03070 preprotein translocase subunit SecA (A)	preprotein translocase subunit SecA [Italian clover phyllody phytoplasma]	SecA DEAD-like domain
jwb-nkyGM000682	--	--	--	--	Hypothetical Protein [Candidatus Phytoplasma australiense]	Protein of unknown function (DUF2963)
jwb-nkyGM000525	[O]	Posttranslational modification, protein turnover, chaperones	--	--	ATP-dependent zinc metalloprotease FtsH [Candidatus Phytoplasma solani]	Peptidase family M41
jwb-nkyGM000652	[L]	Replication, recombination and repair	--	--	hypothetical protein [Candidatus Phytoplasma phoenicium]	Integrase core domain
jwb-nkyGM000552	--	--	--	--	hypothetical protein [Candidatus Phytoplasma australiense]	Inhibitor of apoptosis-promoting Bax1
jwb-nkyGM000015	[J]	Translation, ribosomal structure and biogenesis	Molecular Function: RNA binding (GO:0003723);; Cellular Component: ribonucleoprotein complex (GO:0030529);;	K02994|3.64667e-48|ayw:AYWB_508|rpsH; 30S ribosomal protein S8; K02994 small subunit ribosomal protein S8 (A)	ribosomal protein S8 [Hemp dogbane phytoplasma]	Ribosomal protein S8
jwb-nkyGM000088	--	--	--	--	hypothetical protein [Candidatus Phytoplasma australiense]	--
jwb-nkyGM000039	[O]	Posttranslational modification, protein turnover, chaperones	Molecular Function: peptidase activity (GO:0008233);; Cellular Component: membrane (GO:0016020);; Molecular Function: ion binding (GO:0043167);; Biological Process: macromolecule metabolic process (GO:0043170);; Biological Process: primary metabolic process (GO:0044238);; Molecular Function: organic cyclic compound binding (GO:0097159);; Molecular Function: heterocyclic compound binding (GO:19013…	K03798|0|psol:S284_03890|ftsH2; ATP-dependent zinc metalloprotease FtsH; K03798 cell division protease FtsH [EC:3.4.24.-] (A)	hypothetical protein [Milkweed yellows phytoplasma]	Peptidase family M41
jwb-nkyGM000319	[G]	Carbohydrate transport and metabolism	Molecular Function: glucose-6-phosphate isomerase activity (GO:0004347);; Cellular Component: cytoplasm (GO:0005737);; Biological Process: gluconeogenesis (GO:0006094);; Biological Process: glycolytic process (GO:0006096);;	K01810|0|psol:S284_03820|pgi; Glucose-6-phosphate isomerase; K01810 glucose-6-phosphate isomerase [EC:5.3.1.9] (A)	glucose-6-phosphate isomerase [Milkweed yellows phytoplasma]	Phosphoglucose isomerase
jwb-nkyGM000186	[L]	Replication, recombination and repair	Molecular Function: methyltransferase activity (GO:0008168);; Biological Process: methylation (GO:0032259);;	K06223|9.61805e-08|seps:DP17_56|dpnM; modification methylase DpnIIA (EC:2.1.1.72); K06223 DNA adenine methylase [EC:2.1.1.72] (A)	hypothetical protein [Lachnospiraceae bacterium FE2018]	D12 class N6 adenine-specific DNA methyltransferase
jwb-nkyGM000617	[L]	Replication, recombination and repair	--	K11144|5.88073e-35|pml:ATP_00069|dnaC; DNA replication protein; K11144 primosomal protein DnaI (A)	hypothetical protein [Candidatus Phytoplasma phoenicium]	IstB-like ATP binding protein
jwb-nkyGM000053	[R]	General function prediction only	Molecular Function: nucleotide binding (GO:0000166);;	K03977|7.78249e-173|psol:S284_02210|engA; GTP-binding protein EngA; K03977 GTP-binding protein (A)	ribosome-associated GTPase EngA [Poinsettia branch-inducing phytoplasma]	50S ribosome-binding GTPase
jwb-nkyGM000614	--	--	--	--	hypothetical protein [Mycoplasma capricolum]	C-terminal, D2-small domain, of ClpB protein
jwb-nkyGM000480	[E]	Amino acid transport and metabolism	Cellular Component: membrane (GO:0016020);;	K11071|6.57922e-92|pml:ATP_00291|potB; spermidine/putrescine ABC transporter permease I; K11071 spermidine/putrescine transport system permease protein (A)	MULTISPECIES: hypothetical protein [16SrIII (X-disease group)]	Binding-protein-dependent transport system inner membrane component
jwb-nkyGM000514	--	--	--	K15580|3.73646e-11|lsl:LSL_1699|oligopeptide-binding protein oppA; K15580 oligopeptide transport system substrate-binding protein (A)	hypothetical protein [Italian clover phyllody phytoplasma]	Bacterial extracellular solute-binding proteins, family 5 Middle
jwb-nkyGM000002	[J]	Translation, ribosomal structure and biogenesis	Cellular Component: ribonucleoprotein complex (GO:0030529);;	K02879|2.77971e-37|ayw:AYWB_494|rplQ; 50S ribosomal protein L17; K02879 large subunit ribosomal protein L17 (A)	MULTISPECIES: 50S ribosomal protein L17 [16SrIII (X-disease group)]	Ribosomal protein L17
jwb-nkyGM000287	[L]	Replication, recombination and repair	Molecular Function: DNA binding (GO:0003677);; Biological Process: chromosome condensation (GO:0030261);;	K03530|2.75169e-45|ayw:AYWB_210|himA; DNA-binding protein HU; K03530 DNA-binding protein HU-beta (A)	DNA-binding protein [Chrysanthemum yellows phytoplasma]	Bacterial DNA-binding protein
jwb-nkyGM000443	[G]	Carbohydrate transport and metabolism	Cellular Component: cytoplasm (GO:0005737);; Biological Process: glycolytic process (GO:0006096);; Molecular Function: manganese ion binding (GO:0030145);; Molecular Function: 2,3-bisphosphoglycerate-independent phosphoglycerate mutase activity (GO:0046537);;	K15633|0|nzs:SLY_0083|gpmI; 2,3-bisphosphoglycerate-independent phosphoglycerate mutase; K15633 2,3-bisphosphoglycerate-independent phosphoglycerate mutase [EC:5.4.2.12] (A)	2,3-bisphosphoglycerate-independent phosphoglycerate mutase [Candidatus Phytoplasma australiense]	Metalloenzyme superfamily
jwb-nkyGM000066	[R]	General function prediction only	--	K07024|9.11734e-54|pml:ATP_00106|cof; hypothetical protein; K07024 (A)	hypothetical protein [Vaccinium witches&apos;-broom phytoplasma]	haloacid dehalogenase-like hydrolase
jwb-nkyGM000463	[J]	Translation, ribosomal structure and biogenesis	Molecular Function: nucleotide binding (GO:0000166);; Biological Process: cation transport (GO:0006812);; Molecular Function: methyltransferase activity (GO:0008168);; Biological Process: RNA metabolic process (GO:0016070);; Molecular Function: cation-transporting ATPase activity (GO:0019829);; Biological Process: methylation (GO:0032259);; Molecular Function: ion binding (GO:0043167);;	K03218|7.79128e-84|pal:PAa_0672|yacO; tRNA/rRNA methyltransferase (EC:2.1.1.-); K03218 23S rRNA (guanosine2251-2'-O)-methyltransferase [EC:2.1.1.185] (A)	hypothetical protein [Italian clover phyllody phytoplasma]	SpoU rRNA Methylase family
jwb-nkyGM000471	[K]	Transcription	Molecular Function: DNA binding (GO:0003677);; Molecular Function: DNA-directed RNA polymerase activity (GO:0003899);; Biological Process: transcription, DNA-templated (GO:0006351);; Molecular Function: ribonucleoside binding (GO:0032549);;	K03043|0|psol:S284_04660|rpoB; DNA-directed RNA polymerase subunit beta; K03043 DNA-directed RNA polymerase subunit beta [EC:2.7.7.6] (A)	DNA-directed RNA polymerase subunit beta [Candidatus Phytoplasma phoenicium]	RNA polymerase Rpb2, domain 6
jwb-nkyGM000649	--	--	--	--	hypothetical protein [Poinsettia branch-inducing phytoplasma]	--
jwb-nkyGM000542	--	--	--	--	hypothetical protein [Vaccinium witches&apos;-broom phytoplasma]	--
jwb-nkyGM000338	[O]	Posttranslational modification, protein turnover, chaperones	--	--	hypothetical protein [Italian clover phyllody phytoplasma]	Trypsin-like peptidase domain
jwb-nkyGM000680	[OC]	--	--	K03671|1.51645e-26|pml:ATP_00325|trxA; thioredoxin; K03671 thioredoxin 1 (A)	thioredoxin [Candidatus Phytoplasma mali]	Thioredoxin
jwb-nkyGM000190	--	--	Molecular Function: DNA binding (GO:0003677);; Molecular Function: nuclease activity (GO:0004518);; Biological Process: nucleic acid phosphodiester bond hydrolysis (GO:0090305);;	--	hypothetical protein [Vaccinium witches&apos;-broom phytoplasma]	YqaJ-like viral recombinase domain
jwb-nkyGM000615	[E]	Amino acid transport and metabolism	Cellular Component: intracellular (GO:0005622);; Molecular Function: exopeptidase activity (GO:0008238);; Biological Process: protein metabolic process (GO:0019538);; Molecular Function: metal ion binding (GO:0046872);;	K01255|0|lcc:B488_02440|cytosol aminopeptidase (EC:3.4.11.1); K01255 leucyl aminopeptidase [EC:3.4.11.1] (A)	cytosol aminopeptidase [Liberibacter crescens]	Cytosol aminopeptidase family, catalytic domain
jwb-nkyGM000079	--	--	--	--	hypothetical protein [Candidatus Phytoplasma mali]	--
jwb-nkyGM000197	[L]	Replication, recombination and repair	--	--	integrase [Candidatus Phytoplasma australiense]	Integrase core domain
jwb-nkyGM000487	--	--	--	--	ABC transporter substrate-binding protein [Candidatus Phytoplasma mali]	Bacterial extracellular solute-binding proteins, family 5 Middle
jwb-nkyGM000574	[O]	Posttranslational modification, protein turnover, chaperones	Molecular Function: nucleotide binding (GO:0000166);; Molecular Function: metallopeptidase activity (GO:0008237);; Cellular Component: membrane (GO:0016020);; Molecular Function: nucleoside-triphosphatase activity (GO:0017111);; Biological Process: protein metabolic process (GO:0019538);; Molecular Function: metal ion binding (GO:0046872);; Biological Process: organic substance catabolic process …	K03798|0|pml:ATP_00034|hflB; ATP-dependent Zn protease; K03798 cell division protease FtsH [EC:3.4.24.-] (A)	ATP-dependent Zn protease [Candidatus Phytoplasma mali]	Peptidase family M41
jwb-nkyGM000127	--	--	--	K03091|2.00774e-26|nzs:SLY_0980|rpoD; DNA-Directed RNA Polymerase Sigma Subunit; K03091 RNA polymerase sporulation-specific sigma factor (A)	DNA-Directed RNA Polymerase Sigma Subunit [Candidatus Phytoplasma australiense]	--
jwb-nkyGM000459	[J]	Translation, ribosomal structure and biogenesis	Molecular Function: structural constituent of ribosome (GO:0003735);; Cellular Component: ribosome (GO:0005840);; Biological Process: translation (GO:0006412);;	K02996|6.11153e-54|poy:PAM_139|rpsI; ribosomal protein S9; K02996 small subunit ribosomal protein S9 (A)	30S ribosomal protein S9 [Candidatus Phytoplasma pruni]	Ribosomal protein S9/S16
jwb-nkyGM000036	--	--	Molecular Function: nuclease activity (GO:0004518);;	--	endonuclease [Candidatus Phytoplasma pruni]	YqaJ-like viral recombinase domain
jwb-nkyGM000424	[L]	Replication, recombination and repair	Molecular Function: DNA binding (GO:0003677);; Molecular Function: DNA helicase activity (GO:0003678);; Molecular Function: ATP binding (GO:0005524);; Biological Process: DNA replication (GO:0006260);; Biological Process: DNA duplex unwinding (GO:0032508);;	--	DNA helicase [Onion yellows phytoplasma]	DnaB-like helicase C terminal domain
jwb-nkyGM000609	--	--	--	--	hypothetical protein [Onion yellows phytoplasma]	--
jwb-nkyGM000256	[EP]	--	Cellular Component: membrane (GO:0016020);;	K02033|1.73802e-109|pal:PAa_0757|ABC-type peptide/nickel transport system permease protein; K02033 peptide/nickel transport system permease protein (A)	peptide ABC transporter permease [Candidatus Phytoplasma australiense]	Binding-protein-dependent transport system inner membrane component
jwb-nkyGM000224	--	--	--	--	hypothetical protein [Candidatus Phytoplasma phoenicium]	--
jwb-nkyGM000120	[L]	Replication, recombination and repair	Molecular Function: nucleoside-triphosphatase activity (GO:0017111);;	K03346|7.43358e-93|pml:ATP_00070|dnaB2; replicative DNA helicase DnaB-like; K03346 replication initiation and membrane attachment protein (A)	hypothetical protein [Candidatus Phytoplasma pruni]	Replication initiation and membrane attachment
jwb-nkyGM000166	[L]	Replication, recombination and repair	Molecular Function: single-stranded DNA binding (GO:0003697);; Biological Process: DNA replication (GO:0006260);;	K03111|1.14355e-63|ayw:AYWB_232|ssb; single-stranded DNA binding protein; K03111 single-strand DNA-binding protein (A)	single-stranded DNA-binding protein [Aster yellows witches&apos;-broom phytoplasma]	Single-strand binding protein family
jwb-nkyGM000692	[I]	Lipid transport and metabolism	Biological Process: fatty acid metabolic process (GO:0006631);; Molecular Function: transferase activity (GO:0016740);; Molecular Function: metal ion binding (GO:0046872);; Biological Process: organic substance biosynthetic process (GO:1901576);;	K00997|3.91211e-37|psol:S284_02280|acpS; Holo-[acyl-carrier-protein] synthase; K00997 holo-[acyl-carrier protein] synthase [EC:2.7.8.7] (A)	ACP synthase [Candidatus Phytoplasma phoenicium]	4'-phosphopantetheinyl transferase superfamily
jwb-nkyGM000482	[M]	Cell wall/membrane/envelope biogenesis	Molecular Function: translation elongation factor activity (GO:0003746);; Molecular Function: GTPase activity (GO:0003924);; Molecular Function: GTP binding (GO:0005525);; Cellular Component: plasma membrane (GO:0005886);; Biological Process: GTP catabolic process (GO:0006184);; Biological Process: translational elongation (GO:0006414);; Molecular Function: ribosome binding (GO:0043022);; Biologi…	K03596|0|apal:BN85408960|lepA; Elongation factor 4; K03596 GTP-binding protein LepA (A)	elongation factor 4 [Poinsettia branch-inducing phytoplasma]	Elongation factor Tu GTP binding domain
jwb-nkyGM000676	[L]	Replication, recombination and repair	Molecular Function: DNA binding (GO:0003677);; Molecular Function: helicase activity (GO:0004386);; Molecular Function: ATP binding (GO:0005524);; Cellular Component: cytoplasm (GO:0005737);; Biological Process: nucleotide-excision repair (GO:0006289);; Molecular Function: excinuclease ABC activity (GO:0009381);; Biological Process: SOS response (GO:0009432);; Biological Process: nucleic acid pho…	K03702|0|pal:PAa_0453|uvrB; excinuclease ABC subunit B; K03702 excinuclease ABC subunit B (A)	excinuclease ABC subunit B [Italian clover phyllody phytoplasma]	Helicase conserved C-terminal domain
jwb-nkyGM000294	[L]	Replication, recombination and repair	Molecular Function: DNA binding (GO:0003677);; Molecular Function: nuclease activity (GO:0004518);; Biological Process: nucleic acid phosphodiester bond hydrolysis (GO:0090305);;	--	hypothetical protein [Phytoplasma sp. CPh]	YqaJ-like viral recombinase domain
jwb-nkyGM000667	[S]	Function unknown	--	--	hypothetical protein [Italian clover phyllody phytoplasma]	DisA bacterial checkpoint controller nucleotide-binding
jwb-nkyGM000073	[J]	Translation, ribosomal structure and biogenesis	Molecular Function: structural constituent of ribosome (GO:0003735);; Biological Process: translation (GO:0006412);; Cellular Component: small ribosomal subunit (GO:0015935);;	K02967|5.04711e-99|pml:ATP_00232|rpsB; 30S ribosomal protein S2; K02967 small subunit ribosomal protein S2 (A)	30S ribosomal protein S2 [Milkweed yellows phytoplasma]	Ribosomal protein S2
jwb-nkyGM000625	[J]	Translation, ribosomal structure and biogenesis	--	K07584|4.12019e-26|pal:PAa_0593|hypothetical protein; K07584 hypothetical protein (A)	hypothetical protein [Italian clover phyllody phytoplasma]	Protein of unknown function (DUF464)
jwb-nkyGM000538	--	--	--	--	hypothetical protein [Candidatus Phytoplasma aurantifolia]	--
jwb-nkyGM000418	--	--	--	--	phage-Associated protein [Candidatus Phytoplasma australiense]	Protein of unknown function (DUF4065)
jwb-nkyGM000437	--	--	--	--	hypothetical protein CPX_001763 [Candidatus Phytoplasma pruni]	--
jwb-nkyGM000310	[L]	Replication, recombination and repair	Molecular Function: nucleic acid binding (GO:0003676);; Biological Process: DNA integration (GO:0015074);;	--	putative phage integrase, partial [&apos;Chrysanthemum coronarium&apos; phytoplasma]	--
jwb-nkyGM000573	[P]	Inorganic ion transport and metabolism	Molecular Function: hydrolase activity (GO:0016787);; Molecular Function: organic cyclic compound binding (GO:0097159);; Molecular Function: heterocyclic compound binding (GO:1901363);;	K01537|0|pml:ATP_00221|cation transport ATPase (EC:3.6.3.-); K01537 Ca2+-transporting ATPase [EC:3.6.3.8] (A)	hypothetical protein [Vaccinium witches&apos;-broom phytoplasma]	E1-E2 ATPase
jwb-nkyGM000328	[R]	General function prediction only	Molecular Function: nucleotide binding (GO:0000166);; Cellular Component: intracellular (GO:0005622);; Biological Process: tRNA processing (GO:0008033);; Molecular Function: hydrolase activity (GO:0016787);; Molecular Function: ion binding (GO:0043167);;	K03650|1.70476e-179|ayw:AYWB_665|trmE; tRNA modification GTPase TrmE; K03650 tRNA modification GTPase [EC:3.6.-.-] (A)	hypothetical protein [Italian clover phyllody phytoplasma]	GTP-binding protein TrmE N-terminus
jwb-nkyGM000362	[L]	Replication, recombination and repair	Molecular Function: nucleotide binding (GO:0000166);; Molecular Function: helicase activity (GO:0004386);; Biological Process: DNA metabolic process (GO:0006259);;	K02314|1.39483e-162|ayw:AYWB_007|dnaB; replicative DNA helicase (EC:3.6.1.-); K02314 replicative DNA helicase [EC:3.6.4.12] (A)	DNA helicase [Vaccinium witches&apos;-broom phytoplasma]	DnaB-like helicase C terminal domain
jwb-nkyGM000636	--	--	Molecular Function: peptidase activity (GO:0008233);;	K03691|4.66157e-17|cfr:102517934|uncharacterized LOC102517934; K03691 peptide-O-fucosyltransferase [EC:2.4.1.221] (A)	peptidase [Gemella sanguinis]	--
jwb-nkyGM000543	[L]	Replication, recombination and repair	Molecular Function: helicase activity (GO:0004386);; Biological Process: DNA metabolic process (GO:0006259);; Biological Process: cellular response to stress (GO:0033554);; Molecular Function: organic cyclic compound binding (GO:0097159);; Molecular Function: heterocyclic compound binding (GO:1901363);;	K03550|3.67292e-53|pml:ATP_00168|ruvA; Holliday junction resolvasome, DNA-binding subunit; K03550 holliday junction DNA helicase RuvA [EC:3.6.4.12] (A)	ATP-dependent DNA helicase RuvA [Candidatus Phytoplasma pruni]	RuvA N terminal domain
jwb-nkyGM000285	--	--	--	--	hypothetical protein [Onion yellows phytoplasma]	Protein of unknown function (DUF2963)
jwb-nkyGM000175	--	--	--	--	hypothetical protein [Candidatus Phytoplasma phoenicium]	SVM protein signal sequence
jwb-nkyGM000512	[V]	Defense mechanisms	Molecular Function: catalytic activity (GO:0003824);;	K01154|2.61945e-43|chu:CHU_3351|hsdS; type I site-specific deoxyribonuclease S subunit (EC:3.1.21.3); K01154 type I restriction enzyme, S subunit [EC:3.1.21.3] (A)	restriction endonuclease subunit S [Helicobacter pylori]	Type I restriction modification DNA specificity domain
jwb-nkyGM000260	[M]	Cell wall/membrane/envelope biogenesis	Biological Process: rRNA processing (GO:0006364);; Molecular Function: methyltransferase activity (GO:0008168);; Biological Process: methylation (GO:0032259);;	K03501|1.25066e-57|ayw:AYWB_454|gidB; 16S rRNA methyltransferase GidB; K03501 16S rRNA (guanine527-N7)-methyltransferase [EC:2.1.1.170] (A)	MULTISPECIES: hypothetical protein [16SrIII (X-disease group)]	rRNA small subunit methyltransferase G
jwb-nkyGM000454	[O]	Posttranslational modification, protein turnover, chaperones	Molecular Function: metalloendopeptidase activity (GO:0004222);; Cellular Component: cytoplasm (GO:0005737);; Biological Process: threonylcarbamoyladenosine biosynthetic process (GO:0070526);;	K01409|2.05277e-155|psol:S284_03800|gcp; O-sialoglycoprotein endopeptidase-like protein; K01409 N6-L-threonylcarbamoyladenine synthase [EC:2.3.1.234] (A)	O-sialoglycoprotein endopeptidase [Candidatus Phytoplasma ulmi]	Glycoprotease family
jwb-nkyGM000115	[V]	Defense mechanisms	Molecular Function: nucleotide binding (GO:0000166);; Biological Process: transport (GO:0006810);; Biological Process: cellular process (GO:0009987);; Molecular Function: ATPase activity (GO:0016887);;	K18887|1.12039e-174|pml:ATP_00111|evbG; multidrug resistance ABC transporter, ATP-binding and permease protein; K18887 ATP-binding cassette, subfamily B, multidrug efflux pump (A)	multidrug ABC transporter ATPase [Candidatus Phytoplasma phoenicium]	ABC transporter
jwb-nkyGM000383	[L]	Replication, recombination and repair	Molecular Function: nucleotide binding (GO:0000166);; Molecular Function: DNA topoisomerase activity (GO:0003916);; Molecular Function: ion binding (GO:0043167);;	K03168|0|ayw:AYWB_442|topA; DNA topoisomerase (EC:5.99.1.2); K03168 DNA topoisomerase I [EC:5.99.1.2] (A)	DNA topoisomerase I [Italian clover phyllody phytoplasma]	DNA topoisomerase
jwb-nkyGM000193	--	--	--	--	hypothetical protein TBLA_0B00890 [Tetrapisispora blattae CBS 6284]	--
jwb-nkyGM000138	[G]	Carbohydrate transport and metabolism	Molecular Function: hydrolase activity, acting on glycosyl bonds (GO:0016798);;	K01179|6.61085e-151|poy:PAM_740|frvX; endo-1,4-beta-glucanase; K01179 endoglucanase [EC:3.2.1.4] (A)	peptidase M28 [Candidatus Phytoplasma phoenicium]	M42 glutamyl aminopeptidase
jwb-nkyGM000385	[U]	Intracellular trafficking, secretion, and vesicular transport	Molecular Function: nucleotide binding (GO:0000166);; Molecular Function: RNA binding (GO:0003723);; Biological Process: protein targeting to membrane (GO:0006612);; Molecular Function: nucleoside-triphosphatase activity (GO:0017111);; Cellular Component: signal recognition particle (GO:0048500);;	K03106|4.54988e-171|pal:PAa_0826|ffh; Signal recognition particle GTPase; K03106 signal recognition particle subunit SRP54 (A)	hypothetical protein [Poinsettia branch-inducing phytoplasma]	SRP54-type protein, GTPase domain
jwb-nkyGM000693	[L]	Replication, recombination and repair	Molecular Function: binding (GO:0005488);; Biological Process: DNA metabolic process (GO:0006259);; Biological Process: cellular response to DNA damage stimulus (GO:0006974);; Molecular Function: ligase activity (GO:0016874);;	K01972|0|poy:PAM_438|lig; NAD-dependent DNA ligase; K01972 DNA ligase (NAD+) [EC:6.5.1.2] (A)	DNA ligase [Candidatus Phytoplasma phoenicium]	NAD-dependent DNA ligase adenylation domain
jwb-nkyGM000200	[O]	Posttranslational modification, protein turnover, chaperones	Molecular Function: metalloendopeptidase activity (GO:0004222);; Molecular Function: ATP binding (GO:0005524);; Cellular Component: plasma membrane (GO:0005886);; Biological Process: ATP catabolic process (GO:0006200);; Biological Process: proteolysis (GO:0006508);; Molecular Function: zinc ion binding (GO:0008270);; Cellular Component: integral component of membrane (GO:0016021);; Molecular Func…	K03798|0|pml:ATP_00034|hflB; ATP-dependent Zn protease; K03798 cell division protease FtsH [EC:3.4.24.-] (A)	HflB protein [Candidatus Phytoplasma mali]	Peptidase family M41
jwb-nkyGM000401	--	--	--	--	AAA+ ATPase, partial [Candidatus Phytoplasma phoenicium]	--
jwb-nkyGM000564	[J]	Translation, ribosomal structure and biogenesis	Molecular Function: nucleotide binding (GO:0000166);; Molecular Function: aminoacyl-tRNA ligase activity (GO:0004812);; Biological Process: tRNA aminoacylation for protein translation (GO:0006418);;	K01873|0|psol:S284_02690|valS; Valyl-tRNA synthetase; K01873 valyl-tRNA synthetase [EC:6.1.1.9] (A)	valine--tRNA ligase [Candidatus Phytoplasma phoenicium]	tRNA synthetases class I (I, L, M and V)
jwb-nkyGM000616	--	--	Molecular Function: DNA binding (GO:0003677);; Molecular Function: nuclease activity (GO:0004518);; Biological Process: nucleic acid phosphodiester bond hydrolysis (GO:0090305);;	--	hypothetical protein [Phytoplasma sp.]	YqaJ-like viral recombinase domain
jwb-nkyGM000269	[L]	Replication, recombination and repair	Molecular Function: transferase activity (GO:0016740);;	K02338|1.4569e-92|poy:PAM_002|dnaN; DNA polymerase III beta subunit; K02338 DNA polymerase III subunit beta [EC:2.7.7.7] (A)	DNA polymerase III subunit beta [Poinsettia branch-inducing phytoplasma]	DNA polymerase III beta subunit, central domain
jwb-nkyGM000390	[J]	Translation, ribosomal structure and biogenesis	Biological Process: rRNA modification (GO:0000154);; Molecular Function: N-methyltransferase activity (GO:0008170);; Molecular Function: rRNA (adenine) methyltransferase activity (GO:0016433);; Biological Process: methylation (GO:0032259);;	K02528|3.57385e-93|poy:PAM_731|ksgA; dimethyladenosine transferase; K02528 16S rRNA (adenine1518-N6/adenine1519-N6)-dimethyltransferase [EC:2.1.1.182] (A)	dimethyladenosine transferase [Milkweed yellows phytoplasma]	Ribosomal RNA adenine dimethylase
jwb-nkyGM000456	[S]	Function unknown	--	--	hypothetical protein [Italian clover phyllody phytoplasma]	Uncharacterized protein conserved in bacteria (DUF2130)
jwb-nkyGM000281	[L]	Replication, recombination and repair	--	--	hypothetical protein [Candidatus Phytoplasma mali]	Integrase core domain
jwb-nkyGM000275	--	--	--	--	hypothetical protein [Candidatus Phytoplasma mali]	Bacterial extracellular solute-binding proteins, family 5 Middle
jwb-nkyGM000103	[I]	Lipid transport and metabolism	Molecular Function: phosphatidylserine decarboxylase activity (GO:0004609);; Biological Process: phosphatidylethanolamine biosynthetic process (GO:0006646);;	K01613|1.08559e-92|poy:PAM_612|psd; phosphatidylserine decarboxylase; K01613 phosphatidylserine decarboxylase [EC:4.1.1.65] (A)	phosphatidylserine decarboxylase [Korean potato witches&apos;-broom phytoplasma]	Phosphatidylserine decarboxylase
jwb-nkyGM000455	[J]	Translation, ribosomal structure and biogenesis	Molecular Function: nucleotide binding (GO:0000166);; Molecular Function: aminoacyl-tRNA ligase activity (GO:0004812);; Biological Process: tRNA aminoacylation for protein translation (GO:0006418);;	K01886|0|pml:ATP_00201|glnS; glutaminyl-tRNA synthetase; K01886 glutaminyl-tRNA synthetase [EC:6.1.1.18] (A)	glutamate--tRNA ligase [Candidatus Phytoplasma pruni]	tRNA synthetases class I (E and Q), catalytic domain
jwb-nkyGM000307	--	--	--	--	ABC-type dipeptide transport system, periplasmic component, partial [&apos;Chrysanthemum coronarium&apos; phytoplasma]	--
jwb-nkyGM000113	[O]	Posttranslational modification, protein turnover, chaperones	--	K04078|2.72128e-16|pml:ATP_00184|groES; molecular chaperone GroES; K04078 chaperonin GroES (A)	molecular chaperone GroES [Candidatus Phytoplasma mali]	Chaperonin 10 Kd subunit
jwb-nkyGM000446	[G]	Carbohydrate transport and metabolism	Molecular Function: glyceraldehyde-3-phosphate dehydrogenase (NAD+) (phosphorylating) activity (GO:0004365);; Biological Process: glucose metabolic process (GO:0006006);; Molecular Function: NADP binding (GO:0050661);; Molecular Function: NAD binding (GO:0051287);; Biological Process: oxidation-reduction process (GO:0055114);;	K00134|0|poy:PAM_175|gapA; glyceraldehyde-3-phosphate dehydrogenase; K00134 glyceraldehyde 3-phosphate dehydrogenase [EC:1.2.1.12] (A)	glyceraldehyde-3-phosphate dehydrogenase [Candidatus Phytoplasma vitis]	Glyceraldehyde 3-phosphate dehydrogenase, C-terminal domain
jwb-nkyGM000679	[R]	General function prediction only	Molecular Function: catalytic activity (GO:0003824);;	K03698|8.20802e-102|psol:S284_04220|cbf; CMP-binding factor; K03698 3'-5' exoribonuclease [EC:3.1.-.-] (A)	hypothetical protein [Italian clover phyllody phytoplasma]	HD domain
jwb-nkyGM000009	[U]	Intracellular trafficking, secretion, and vesicular transport	Cellular Component: plasma membrane (GO:0005886);; Biological Process: protein targeting (GO:0006605);; Cellular Component: integral component of membrane (GO:0016021);; Biological Process: protein transport by the Sec complex (GO:0043952);; Biological Process: intracellular protein transmembrane transport (GO:0065002);;	K03076|3.13051e-82|poy:PAM_220|secY; preprotein translocase subunit SecY; K03076 preprotein translocase subunit SecY (A)	translocation protein secY [Candidatus Phytoplasma ziziphi]	SecY translocase
jwb-nkyGM000360	[J]	Translation, ribosomal structure and biogenesis	--	K07566|2.89879e-60|acl:ACL_0203|dsRNA binding, YrdC domain-containing protein; K07566 L-threonylcarbamoyladenylate synthase [EC:2.7.7.87] (A)	hypothetical protein [Poinsettia branch-inducing phytoplasma]	Telomere recombination
jwb-nkyGM000321	--	--	--	--	hypothetical protein [&apos;Chrysanthemum coronarium&apos; phytoplasma]	--
jwb-nkyGM000461	[J]	Translation, ribosomal structure and biogenesis	Biological Process: translation (GO:0006412);; Molecular Function: ligase activity (GO:0016874);; Molecular Function: ion binding (GO:0043167);;	K01883|3.04297e-148|psol:S284_04000|cysS; Cysteinyl-tRNA synthetase; K01883 cysteinyl-tRNA synthetase [EC:6.1.1.16] (A)	cysteine--tRNA ligase [Poinsettia branch-inducing phytoplasma]	tRNA synthetases class I (C) catalytic domain
jwb-nkyGM000684	--	--	--	--	MULTISPECIES: hypothetical protein [16SrII (Peanut WB group)]	Protein of unknown function (DUF1703)
jwb-nkyGM000282	[L]	Replication, recombination and repair	Molecular Function: hydrolase activity (GO:0016787);;	K03763|2.2986e-14|lbu:LBUL_1246|DNA polymerase III, alpha subunit ( type); K03763 DNA polymerase III subunit alpha, Gram-positive type [EC:2.7.7.7] (A)	hypothetical protein [Acholeplasma equifetale]	Helix-hairpin-helix motif
jwb-nkyGM000262	--	--	--	--	hypothetical protein [Poinsettia branch-inducing phytoplasma]	--
jwb-nkyGM000637	[O]	Posttranslational modification, protein turnover, chaperones	Molecular Function: binding (GO:0005488);; Molecular Function: hydrolase activity (GO:0016787);; Biological Process: primary metabolic process (GO:0044238);; Biological Process: organic substance metabolic process (GO:0071704);;	--	hypothetical protein [Poinsettia branch-inducing phytoplasma]	ATPase family associated with various cellular activities (AAA)
jwb-nkyGM000059	[R]	General function prediction only	--	K11068|2.40475e-50|poy:PAM_158|hemolysin III; K11068 hemolysin III (A)	hypothetical protein [Milkweed yellows phytoplasma]	Haemolysin-III related
jwb-nkyGM000520	--	--	--	--	hypothetical protein S284_02620 [Candidatus Phytoplasma solani]	--
jwb-nkyGM000099	[L]	Replication, recombination and repair	Molecular Function: catalytic activity (GO:0003824);;	K02343|2.62983e-105|pml:ATP_00043|dnaX; DNA polymerase III; K02343 DNA polymerase III subunit gamma/tau [EC:2.7.7.7] (A)	hypothetical protein [Candidatus Phytoplasma phoenicium]	DNA polymerase III, delta subunit
jwb-nkyGM000270	--	--	--	--	hypothetical protein [Milkweed yellows phytoplasma]	--
jwb-nkyGM000675	[L]	Replication, recombination and repair	Biological Process: cellular response to DNA damage stimulus (GO:0006974);; Molecular Function: hydrolase activity (GO:0016787);; Molecular Function: ion binding (GO:0043167);; Biological Process: nucleic acid metabolic process (GO:0090304);; Molecular Function: organic cyclic compound binding (GO:0097159);; Molecular Function: heterocyclic compound binding (GO:1901363);;	K03701|0|psol:S284_03700|uvrA; Excinuclease ABC, subunit A; K03701 excinuclease ABC subunit A (A)	excinuclease ABC subunit A [Vaccinium witches&apos;-broom phytoplasma]	ABC transporter
jwb-nkyGM000403	[O]	Posttranslational modification, protein turnover, chaperones	Molecular Function: DNA binding (GO:0003677);; Molecular Function: metalloendopeptidase activity (GO:0004222);; Molecular Function: nuclease activity (GO:0004518);; Molecular Function: ATP binding (GO:0005524);; Cellular Component: plasma membrane (GO:0005886);; Biological Process: ATP catabolic process (GO:0006200);; Biological Process: proteolysis (GO:0006508);; Molecular Function: zinc ion bin…	--	cell division protein FtsH [Candidatus Phytoplasma australiense]	ATPase family associated with various cellular activities (AAA)
jwb-nkyGM000690	[R]	General function prediction only	Molecular Function: catalytic activity (GO:0003824);; Biological Process: primary metabolic process (GO:0044238);; Biological Process: organic substance metabolic process (GO:0071704);;	K03152|1.97115e-59|pml:ATP_00237|thiJ; 4-methyl-5(beta-hydroxyethyl)-thiazole monophosphate synthesis protein; K03152 4-methyl-5(b-hydroxyethyl)-thiazole monophosphate biosynthesis (A)	hypothetical protein [Milkweed yellows phytoplasma]	DJ-1/PfpI family
jwb-nkyGM000077	[P]	Inorganic ion transport and metabolism	--	K16509|3.45798e-43|apal:BN85402640|arsC; Arsenate reductase (EC:1.20.4.1); K16509 regulatory protein spx (A)	arsenate reductase [Acholeplasma palmae]	ArsC family
jwb-nkyGM000261	[D]	Cell cycle control, cell division, chromosome partitioning	Biological Process: tRNA wobble uridine modification (GO:0002098);; Cellular Component: cytoplasm (GO:0005737);; Molecular Function: flavin adenine dinucleotide binding (GO:0050660);;	K03495|0|poy:PAM_268|gidA; glucose inhibited division protein A; K03495 tRNA uridine 5-carboxymethylaminomethyl modification enzyme (A)	hypothetical protein [Poinsettia branch-inducing phytoplasma]	Glucose inhibited division protein A
jwb-nkyGM000114	[O]	Posttranslational modification, protein turnover, chaperones	Molecular Function: ATP binding (GO:0005524);; Cellular Component: cytoplasm (GO:0005737);; Biological Process: protein refolding (GO:0042026);; Molecular Function: unfolded protein binding (GO:0051082);;	K04077|0|pml:ATP_00185|groEL; chaperonin GroEL; K04077 chaperonin GroEL (A)	chaperonin [Candidatus Phytoplasma phoenicium]	TCP-1/cpn60 chaperonin family
jwb-nkyGM000569	--	--	--	--	Uncharacterised protein [[Ruminococcus] torques]	--
jwb-nkyGM000266	[E]	Amino acid transport and metabolism	Molecular Function: glycine hydroxymethyltransferase activity (GO:0004372);; Cellular Component: cytoplasm (GO:0005737);; Molecular Function: methyltransferase activity (GO:0008168);; Biological Process: glycine biosynthetic process from serine (GO:0019264);; Molecular Function: pyridoxal phosphate binding (GO:0030170);; Biological Process: methylation (GO:0032259);; Biological Process: tetrahydr…	K00600|0|pml:ATP_00142|glyA; serine hydroxymethyltransferase (EC:2.1.2.1); K00600 glycine hydroxymethyltransferase [EC:2.1.2.1] (A)	serine hydroxymethyltransferase [Vaccinium witches&apos;-broom phytoplasma]	Serine hydroxymethyltransferase
jwb-nkyGM000509	[V]	Defense mechanisms	--	K01153|1.49984e-59|sad:SAAV_0163|type I restriction-modification enzyme, R subunit; K01153 type I restriction enzyme, R subunit [EC:3.1.21.3] (A)	hypothetical protein SSIM_00430 [Staphylococcus simulans UMC-CNS-990]	Type I restriction enzyme R protein N terminus (HSDR_N)
jwb-nkyGM000065	--	--	--	--	hypothetical protein [Poinsettia branch-inducing phytoplasma]	Domain of unknown function (DUF4194)
jwb-nkyGM000420	--	--	Molecular Function: DNA binding (GO:0003677);; Molecular Function: nuclease activity (GO:0004518);; Biological Process: nucleic acid phosphodiester bond hydrolysis (GO:0090305);;	--	conserved hypothetical protein [Onion yellows phytoplasma OY-M]	YqaJ-like viral recombinase domain
jwb-nkyGM000251	--	--	--	--	hypothetical protein [Candidatus Phytoplasma mali]	--
jwb-nkyGM000170	--	--	--	--	MULTISPECIES: hypothetical protein [Candidatus Phytoplasma]	--
jwb-nkyGM000259	[E]	Amino acid transport and metabolism	--	K02035|6.48626e-113|pal:PAa_0756|ABC-type peptide/nickel transport system substrate-binding protein; K02035 peptide/nickel transport system substrate-binding protein (A)	hypothetical protein, partial [Candidatus Phytoplasma phoenicium]	Bacterial extracellular solute-binding proteins, family 5 Middle
jwb-nkyGM000008	[J]	Translation, ribosomal structure and biogenesis	Molecular Function: aminopeptidase activity (GO:0004177);; Biological Process: proteolysis (GO:0006508);; Molecular Function: metalloexopeptidase activity (GO:0008235);; Biological Process: cellular process (GO:0009987);; Molecular Function: metal ion binding (GO:0046872);;	K01265|1.13308e-97|apal:BN85413280|map; Methionine aminopeptidase (EC:3.4.11.18); K01265 methionyl aminopeptidase [EC:3.4.11.18] (A)	methionine aminopeptidase [Candidatus Phytoplasma vitis]	Metallopeptidase family M24
jwb-nkyGM000429	[L]	Replication, recombination and repair	Molecular Function: nucleic acid binding (GO:0003676);; Biological Process: DNA integration (GO:0015074);;	--	MULTISPECIES: DNA-binding protein [16SrII (Peanut WB group)]	HTH-like domain
jwb-nkyGM000473	[J]	Translation, ribosomal structure and biogenesis	Molecular Function: tRNA binding (GO:0000049);; Molecular Function: structural constituent of ribosome (GO:0003735);; Biological Process: translation (GO:0006412);; Cellular Component: small ribosomal subunit (GO:0015935);; Molecular Function: rRNA binding (GO:0019843);;	K02950|4.43486e-73|pml:ATP_00392|rpsL; 30S ribosomal protein S12; K02950 small subunit ribosomal protein S12 (A)	MULTISPECIES: 30S ribosomal protein S12 [16SrIII (X-disease group)]	Ribosomal protein S12/S23
jwb-nkyGM000524	--	--	--	--	--	Protein of unknown function (DUF2963)
jwb-nkyGM000217	--	--	--	K06967|1.53719e-54|psol:S284_01990|hypothetical protein; K06967 tRNA (adenine22-N1)-methyltransferase [EC:2.1.1.217] (A)	hypothetical protein [Candidatus Phytoplasma phoenicium]	Family of unknown function (DUF633)
jwb-nkyGM000559	--	--	--	--	D-methionine transport system substrate-binding protein [Candidatus Phytoplasma australiense]	--
jwb-nkyGM000593	[L]	Replication, recombination and repair	Molecular Function: single-stranded DNA binding (GO:0003697);; Biological Process: DNA replication (GO:0006260);;	K03111|2.24587e-69|poy:PAM_410|ssb; single-stranded DNA-binding protein; K03111 single-strand DNA-binding protein (A)	single-stranded DNA-binding protein [Vaccinium witches&apos;-broom phytoplasma]	Single-strand binding protein family
jwb-nkyGM000067	[R]	General function prediction only	--	K07030|5.08077e-134|psol:S284_00750|dhaK; predicted glycerone kinase; K07030 (A)	hypothetical protein [Italian clover phyllody phytoplasma]	Dihydroxyacetone kinase family
jwb-nkyGM000253	[J]	Translation, ribosomal structure and biogenesis	Biological Process: RNA modification (GO:0009451);; Molecular Function: intramolecular transferase activity (GO:0016866);;	K06178|7.73169e-90|poy:PAM_238|rsuA; 16S rRNA pseudouridylate synthase; K06178 23S rRNA pseudouridine2605 synthase [EC:5.4.99.22] (A)	16S rRNA pseudouridylate synthase [Onion yellows phytoplasma]	RNA pseudouridylate synthase
jwb-nkyGM000486	--	--	--	--	ABC transporter substrate-binding protein [Candidatus Phytoplasma mali]	Bacterial extracellular solute-binding proteins, family 5 Middle
jwb-nkyGM000450	[L]	Replication, recombination and repair	Molecular Function: magnesium ion binding (GO:0000287);; Molecular Function: DNA binding (GO:0003677);; Molecular Function: DNA topoisomerase type II (ATP-hydrolyzing) activity (GO:0003918);; Molecular Function: ATP binding (GO:0005524);; Cellular Component: chromosome (GO:0005694);; Cellular Component: cytoplasm (GO:0005737);; Biological Process: DNA-dependent DNA replication (GO:0006261);; Biol…	K02470|0|pml:ATP_00195|gyrB; DNA gyrase subunit beta; K02470 DNA gyrase subunit B [EC:5.99.1.3] (A)	DNA gyrase subunit B [Italian clover phyllody phytoplasma]	DNA gyrase B
jwb-nkyGM000421	[F]	Nucleotide transport and metabolism	Molecular Function: thymidylate kinase activity (GO:0004798);; Molecular Function: ATP binding (GO:0005524);; Biological Process: dTDP biosynthetic process (GO:0006233);; Biological Process: dTTP biosynthetic process (GO:0006235);; Biological Process: phosphorylation (GO:0016310);;	--	thymidylate kinase [Jujube witches&apos;-broom phytoplasma]	Thymidylate kinase
jwb-nkyGM000152	--	--	--	--	DNA double-strand break repair rad50 ATPase [Candidatus Phytoplasma australiense]	--
jwb-nkyGM000159	--	--	--	--	hypothetical protein [Onion yellows phytoplasma]	--
jwb-nkyGM000180	--	--	--	--	hypothetical protein [Onion yellows phytoplasma]	--
jwb-nkyGM000369	[L]	Replication, recombination and repair	Molecular Function: hydrolase activity (GO:0016787);;	K03601|8.7245e-39|pml:ATP_00455|exonuclease VII large subunit; K03601 exodeoxyribonuclease VII large subunit [EC:3.1.11.6] (A)	exonuclease VII large subunit [Candidatus Phytoplasma mali]	Exonuclease VII, large subunit
jwb-nkyGM000167	--	--	--	--	hypothetical protein [Onion yellows phytoplasma]	Protein of unknown function (DUF2963)
jwb-nkyGM000207	--	--	--	--	MULTISPECIES: effector [16SrII (Peanut WB group)]	--
jwb-nkyGM000685	[S]	Function unknown	--	--	MULTISPECIES: phage-associated protein [16SrII (Peanut WB group)]	Protein of unknown function (DUF4065)
jwb-nkyGM000314	[K]	Transcription	Molecular Function: RNA binding (GO:0003723);; Biological Process: gene expression (GO:0010467);; Biological Process: cellular macromolecule biosynthetic process (GO:0034645);; Biological Process: primary metabolic process (GO:0044238);;	K02600|4.73327e-117|ayw:AYWB_572|nusA; transcription elongation factor NusA; K02600 N utilization substance protein A (A)	transcription termination factor NusA [Candidatus Phytoplasma pruni]	NusA-like KH domain
jwb-nkyGM000451	[L]	Replication, recombination and repair	Molecular Function: DNA binding (GO:0003677);; Molecular Function: DNA topoisomerase type II (ATP-hydrolyzing) activity (GO:0003918);; Molecular Function: ATP binding (GO:0005524);; Cellular Component: chromosome (GO:0005694);; Biological Process: DNA topological change (GO:0006265);;	K02469|0|pml:ATP_00196|gyrA; DNA gyrase subunit alpha; K02469 DNA gyrase subunit A [EC:5.99.1.3] (A)	DNA gyrase subunit A [Vaccinium witches&apos;-broom phytoplasma]	DNA gyrase/topoisomerase IV, subunit A
jwb-nkyGM000378	[J]	Translation, ribosomal structure and biogenesis	Biological Process: translation (GO:0006412);; Molecular Function: ligase activity (GO:0016874);;	K01892|2.7054e-131|pml:ATP_00270|hisS; histidyl-tRNA synthetase (EC:6.1.1.21); K01892 histidyl-tRNA synthetase [EC:6.1.1.21] (A)	histidine--tRNA ligase [Vaccinium witches&apos;-broom phytoplasma]	Histidyl-tRNA synthetase
jwb-nkyGM000489	--	--	--	--	hypothetical protein [&apos;Chrysanthemum coronarium&apos; phytoplasma]	--
jwb-nkyGM000326	[G]	Carbohydrate transport and metabolism	--	K02027|3.87603e-57|pal:PAa_0022|ugpB; Sugar transport system substrate-binding protein, periplasmic component; K02027 multiple sugar transport system substrate-binding protein (A)	hypothetical protein [Italian clover phyllody phytoplasma]	Bacterial extracellular solute-binding protein
jwb-nkyGM000644	--	--	--	--	hypothetical protein, partial [Candidatus Phytoplasma pruni]	--
jwb-nkyGM000337	[K]	Transcription	--	K03705|4.41739e-107|pal:PAa_0557|hrcA; Heat-inducible transcription repressor HrcA; K03705 heat-inducible transcriptional repressor (A)	hypothetical protein [Poinsettia branch-inducing phytoplasma]	HrcA protein C terminal domain
jwb-nkyGM000235	--	--	--	--	hypothetical protein, partial CDS, partial [Candidatus Phytoplasma solani]	--
jwb-nkyGM000014	[J]	Translation, ribosomal structure and biogenesis	Molecular Function: structural constituent of ribosome (GO:0003735);; Cellular Component: ribosome (GO:0005840);; Biological Process: translation (GO:0006412);; Molecular Function: rRNA binding (GO:0019843);;	K02933|2.74904e-60|pml:ATP_00356|rplF; 50S ribosomal protein L6; K02933 large subunit ribosomal protein L6 (A)	50S ribosomal protein L6 [Alder yellows phytoplasma]	Ribosomal protein L6
jwb-nkyGM000109	[LK]	--	Molecular Function: nucleotide binding (GO:0000166);; Molecular Function: helicase activity (GO:0004386);;	K03655|0|pml:ATP_00054|recG; ATP-dependent DNA helicase; K03655 ATP-dependent DNA helicase RecG [EC:3.6.4.12] (A)	hypothetical protein [Italian clover phyllody phytoplasma]	DEAD/DEAH box helicase
jwb-nkyGM000263	[FJ]	--	Molecular Function: hydrolase activity (GO:0016787);;	--	cytosine deaminase [Candidatus Phytoplasma mali]	Cytidine and deoxycytidylate deaminase zinc-binding region
jwb-nkyGM000563	[R]	General function prediction only	Molecular Function: nucleotide binding (GO:0000166);; Biological Process: cell cycle (GO:0007049);; Biological Process: cell division (GO:0051301);;	K03978|1.33331e-51|ayw:AYWB_011|engB; ribosome biogenesis GTP-binding protein YsxC; K03978 GTP-binding protein (A)	conserved hypothetical GTP-binding protein [Western X phytoplasma]	50S ribosome-binding GTPase
jwb-nkyGM000399	--	--	--	--	MULTISPECIES: hypothetical protein [Candidatus Phytoplasma]	--
jwb-nkyGM000171	--	--	--	--	hypothetical protein [Milkweed yellows phytoplasma]	--
jwb-nkyGM000332	[V]	Defense mechanisms	Molecular Function: nucleotide binding (GO:0000166);; Cellular Component: membrane (GO:0016020);; Molecular Function: nucleoside-triphosphatase activity (GO:0017111);;	K02003|6.76574e-152|ayw:AYWB_135|phnL; ABC transporter ATP-binding protein; K02003 putative ABC transport system ATP-binding protein (A)	ABC transporter ATPase [Wheat blue dwarf phytoplasma]	ABC transporter
jwb-nkyGM000494	[O]	Posttranslational modification, protein turnover, chaperones	Molecular Function: metalloendopeptidase activity (GO:0004222);; Molecular Function: ATP binding (GO:0005524);; Biological Process: nucleobase-containing compound metabolic process (GO:0006139);; Biological Process: proteolysis (GO:0006508);; Cellular Component: membrane (GO:0016020);; Molecular Function: nucleoside-triphosphatase activity (GO:0017111);; Molecular Function: metal ion binding (GO:…	--	cell division protein FtsH [Candidatus Phytoplasma australiense]	ATPase family associated with various cellular activities (AAA)
jwb-nkyGM000238	--	--	--	--	hypothetical protein [Candidatus Phytoplasma phoenicium]	--
jwb-nkyGM000629	--	--	--	--	hypothetical protein [Poinsettia branch-inducing phytoplasma]	--
jwb-nkyGM000222	[R]	General function prediction only	Molecular Function: endonuclease activity (GO:0004519);; Biological Process: ribosome biogenesis (GO:0042254);; Molecular Function: metal ion binding (GO:0046872);; Biological Process: nucleic acid metabolic process (GO:0090304);;	K07042|6.8651e-41|poy:PAM_624|hypothetical protein; K07042 probable rRNA maturation factor (A)	Metal-dependent hydrolase YbeY [Candidatus Phytoplasma phoenicium]	Uncharacterized protein family UPF0054
jwb-nkyGM000089	[P]	Inorganic ion transport and metabolism	Biological Process: metabolic process (GO:0008152);; Molecular Function: oxidoreductase activity (GO:0016491);;	K04564|2.12111e-83|apal:BN85409890|sodA; Superoxide dismutase (EC:1.15.1.1); K04564 superoxide dismutase, Fe-Mn family [EC:1.15.1.1] (A)	hypothetical protein [Italian clover phyllody phytoplasma]	Iron/manganese superoxide dismutases, C-terminal domain
jwb-nkyGM000309	[L]	Replication, recombination and repair	Molecular Function: nucleic acid binding (GO:0003676);; Biological Process: DNA integration (GO:0015074);;	--	MULTISPECIES: DNA-binding protein [16SrII (Peanut WB group)]	HTH-like domain
jwb-nkyGM000249	[L]	Replication, recombination and repair	Molecular Function: methyltransferase activity (GO:0008168);; Biological Process: methylation (GO:0032259);;	K06223|6.29e-11|smut:SMUGS5_02185|site-specific DNA-methyltransferase; K06223 DNA adenine methylase [EC:2.1.1.72] (A)	MULTISPECIES: hypothetical protein [Mycoplasma]	D12 class N6 adenine-specific DNA methyltransferase
jwb-nkyGM000611	[L]	Replication, recombination and repair	Molecular Function: DNA binding (GO:0003677);; Molecular Function: DNA primase activity (GO:0003896);; Biological Process: DNA replication, synthesis of RNA primer (GO:0006269);; Molecular Function: zinc ion binding (GO:0008270);; Cellular Component: primosome complex (GO:1990077);;	--	DNA primase [Onion yellows phytoplasma]	DNA primase catalytic core, N-terminal domain
jwb-nkyGM000657	--	--	--	--	hypothetical protein SLY_1093 [Strawberry lethal yellows phytoplasma (CPA) str. NZSb11]	--
jwb-nkyGM000276	[O]	Posttranslational modification, protein turnover, chaperones	Molecular Function: metalloendopeptidase activity (GO:0004222);; Molecular Function: ATP binding (GO:0005524);; Cellular Component: plasma membrane (GO:0005886);; Biological Process: ATP catabolic process (GO:0006200);; Biological Process: proteolysis (GO:0006508);; Molecular Function: zinc ion binding (GO:0008270);; Cellular Component: integral component of membrane (GO:0016021);; Molecular Func…	K03798|0|pml:ATP_00034|hflB; ATP-dependent Zn protease; K03798 cell division protease FtsH [EC:3.4.24.-] (A)	ATP-dependent Zn protease [Candidatus Phytoplasma mali]	Peptidase family M41
jwb-nkyGM000174	--	--	--	--	hypothetical protein [&apos;Chrysanthemum coronarium&apos; phytoplasma]	Protein of unknown function (DUF3450)
jwb-nkyGM000032	[K]	Transcription	Molecular Function: nucleotidyltransferase activity (GO:0016779);; Biological Process: RNA biosynthetic process (GO:0032774);;	K03060|4.98368e-17|acl:ACL_0305|rpoZ; DNA-directed RNA polymerase subunit omega (EC:2.7.7.6); K03060 DNA-directed RNA polymerase subunit omega [EC:2.7.7.6] (A)	DNA-directed RNA polymerase subunit omega [Candidatus Phytoplasma phoenicium]	--
jwb-nkyGM000124	[R]	General function prediction only	Molecular Function: binding (GO:0005488);; Molecular Function: hydrolase activity (GO:0016787);;	--	MULTISPECIES: hypothetical protein [16SrIII (X-disease group)]	Metallo-beta-lactamase superfamily
jwb-nkyGM000095	--	--	--	--	hypothetical protein [Candidatus Phytoplasma mali]	--
jwb-nkyGM000402	[L]	Replication, recombination and repair	Molecular Function: RNA binding (GO:0003723);; Molecular Function: RNA-directed DNA polymerase activity (GO:0003964);; Biological Process: RNA-dependent DNA replication (GO:0006278);;	--	group II intron reverse transcriptase/maturase [&apos;Echinacea purpurea&apos; witches&apos;-broom phytoplasma]	Reverse transcriptase (RNA-dependent DNA polymerase)
jwb-nkyGM000561	--	--	--	--	hypothetical protein [Candidatus Phytoplasma pruni]	--
jwb-nkyGM000055	[H]	Coenzyme transport and metabolism	Molecular Function: nucleotide binding (GO:0000166);; Molecular Function: transferase activity (GO:0016740);; Molecular Function: ion binding (GO:0043167);; Biological Process: cellular metabolic process (GO:0044237);; Biological Process: small molecule metabolic process (GO:0044281);;	K00789|9.48545e-169|pml:ATP_00296|metK; S-adenosylmethionine synthetase (EC:2.5.1.6); K00789 S-adenosylmethionine synthetase [EC:2.5.1.6] (A)	S-adenosylmethionine synthetase [Candidatus Phytoplasma pruni]	S-adenosylmethionine synthetase, C-terminal domain
jwb-nkyGM000566	[J]	Translation, ribosomal structure and biogenesis	--	K01056|4.79966e-48|pml:ATP_00223|pth; peptidyl-tRNA hydrolase (EC:3.1.1.29); K01056 peptidyl-tRNA hydrolase, PTH1 family [EC:3.1.1.29] (A)	peptidyl-tRNA hydrolase [Italian clover phyllody phytoplasma]	Peptidyl-tRNA hydrolase
jwb-nkyGM000003	[K]	Transcription	Molecular Function: binding (GO:0005488);; Molecular Function: nucleotidyltransferase activity (GO:0016779);; Biological Process: RNA biosynthetic process (GO:0032774);;	K03040|7.62594e-116|apal:BN85413230|rpoA; DNA-directed RNA polymerase subunit alpha (EC:2.7.7.6); K03040 DNA-directed RNA polymerase subunit alpha [EC:2.7.7.6] (A)	DNA-directed RNA polymerase subunit alpha [Candidatus Phytoplasma phoenicium]	RNA polymerase Rpb3/RpoA insert domain
jwb-nkyGM000284	[L]	Replication, recombination and repair	Molecular Function: single-stranded DNA binding (GO:0003697);; Biological Process: DNA replication (GO:0006260);;	K03111|1.17964e-49|ayw:AYWB_232|ssb; single-stranded DNA binding protein; K03111 single-strand DNA-binding protein (A)	single-stranded DNA-binding protein [Aster yellows witches&apos;-broom phytoplasma]	Single-strand binding protein family
jwb-nkyGM000080	--	--	--	--	hypothetical protein S284_01820 [Candidatus Phytoplasma solani]	--
jwb-nkyGM000042	--	--	--	--	hypothetical protein [Milkweed yellows phytoplasma]	--
jwb-nkyGM000280	[C]	Energy production and conversion	Molecular Function: malate dehydrogenase (decarboxylating) (NADP+) activity (GO:0004473);; Biological Process: malate metabolic process (GO:0006108);; Molecular Function: malate dehydrogenase (decarboxylating) (NAD+) activity (GO:0016619);; Molecular Function: metal ion binding (GO:0046872);; Molecular Function: NAD binding (GO:0051287);; Biological Process: oxidation-reduction process (GO:005511…	K00027|0|poy:PAM_721|sfcA; malic enzyme; K00027 malate dehydrogenase (oxaloacetate-decarboxylating) [EC:1.1.1.38] (A)	malate dehydrogenase [&apos;Chrysanthemum coronarium&apos; phytoplasma]	Malic enzyme, NAD binding domain
jwb-nkyGM000288	--	--	--	--	MULTISPECIES: hypothetical protein [Candidatus Phytoplasma]	--
jwb-nkyGM000295	--	--	--	--	conserved hypothetical protein [Candidatus Phytoplasma solani]	SVM protein signal sequence
jwb-nkyGM000108	[I]	Lipid transport and metabolism	Cellular Component: cytoplasm (GO:0005737);; Biological Process: fatty acid biosynthetic process (GO:0006633);; Biological Process: phospholipid biosynthetic process (GO:0008654);; Molecular Function: oxidoreductase activity, acting on the CH-OH group of donors, NAD or NADP as acceptor (GO:0016616);; Molecular Function: transferase activity, transferring acyl groups other than amino-acyl groups (…	K03621|6.2337e-118|poy:PAM_607|plsX; fatty acid/phospholipid biosynthesis enzyme; K03621 glycerol-3-phosphate acyltransferase PlsX [EC:2.3.1.15] (A)	phosphate acyltransferase PlsX [Poinsettia branch-inducing phytoplasma]	Fatty acid synthesis protein
jwb-nkyGM000290	[O]	Posttranslational modification, protein turnover, chaperones	Molecular Function: DNA binding (GO:0003677);; Molecular Function: metalloendopeptidase activity (GO:0004222);; Molecular Function: nuclease activity (GO:0004518);; Molecular Function: ATP binding (GO:0005524);; Cellular Component: plasma membrane (GO:0005886);; Biological Process: ATP catabolic process (GO:0006200);; Biological Process: proteolysis (GO:0006508);; Molecular Function: zinc ion bin…	--	cell division protein FtsH [Candidatus Phytoplasma australiense]	ATPase family associated with various cellular activities (AAA)
jwb-nkyGM000090	[LKJ]	--	Molecular Function: nucleotide binding (GO:0000166);; Molecular Function: helicase activity (GO:0004386);;	--	hypothetical protein [Poinsettia branch-inducing phytoplasma]	DEAD/DEAH box helicase
jwb-nkyGM000580	[J]	Translation, ribosomal structure and biogenesis	Biological Process: translation (GO:0006412);;	K02356|2.48839e-73|poy:PAM_276|efp; translation elongation factor EF-P; K02356 elongation factor P (A)	elongation factor P [Candidatus Phytoplasma phoenicium]	Elongation factor P (EF-P) KOW-like domain
jwb-nkyGM000292	--	--	--	--	hypothetical protein [Candidatus Phytoplasma australiense]	--
jwb-nkyGM000607	[F]	Nucleotide transport and metabolism	Molecular Function: thymidylate kinase activity (GO:0004798);; Molecular Function: ATP binding (GO:0005524);; Biological Process: dTDP biosynthetic process (GO:0006233);; Biological Process: dTTP biosynthetic process (GO:0006235);; Biological Process: phosphorylation (GO:0016310);;	--	thymidylate kinase [Jujube witches&apos;-broom phytoplasma]	Thymidylate kinase
jwb-nkyGM000577	[R]	General function prediction only	Molecular Function: endonuclease activity (GO:0004519);; Molecular Function: binding (GO:0005488);; Cellular Component: membrane (GO:0016020);; Biological Process: nucleic acid metabolic process (GO:0090304);;	K18682|1.70554e-177|poy:PAM_272|hypothetical protein; K18682 ribonucrease Y [EC:3.1.-.-] (A)	ribonuclease, partial [Candidatus Phytoplasma phoenicium]	Domain of unknown function (DUF3552)
jwb-nkyGM000029	[J]	Translation, ribosomal structure and biogenesis	Molecular Function: structural constituent of ribosome (GO:0003735);; Cellular Component: ribosome (GO:0005840);; Biological Process: translation (GO:0006412);; Molecular Function: rRNA binding (GO:0019843);;	K02906|2.1228e-97|apal:BN85413500|rplC; 50S ribosomal protein L3; K02906 large subunit ribosomal protein L3 (A)	50S ribosomal protein L3 [Poinsettia branch-inducing phytoplasma]	Ribosomal protein L3
jwb-nkyGM000490	--	--	--	--	hypothetical protein [Vaccinium witches&apos;-broom phytoplasma]	--
jwb-nkyGM000618	--	--	--	--	hypothetical protein [Candidatus Phytoplasma phoenicium]	--
jwb-nkyGM000105	--	--	--	--	Imp [Candidatus Phytoplasma vitis]	--
jwb-nkyGM000623	[R]	General function prediction only	Molecular Function: nucleotide binding (GO:0000166);; Molecular Function: ion binding (GO:0043167);;	K03979|2.83071e-139|poy:PAM_089|obg; hypothetical protein; K03979 GTP-binding protein (A)	GTPase CgtA [Italian clover phyllody phytoplasma]	GTP1/OBG
jwb-nkyGM000449	--	--	--	--	Chitinase [Mesoplasma florum]	Protein of unknown function (DUF619)
jwb-nkyGM000583	--	--	--	--	hypothetical protein [Candidatus Phytoplasma pruni]	Protein of unknown function (DUF2963)
jwb-nkyGM000597	[O]	Posttranslational modification, protein turnover, chaperones	Molecular Function: DNA binding (GO:0003677);; Molecular Function: metalloendopeptidase activity (GO:0004222);; Molecular Function: nuclease activity (GO:0004518);; Molecular Function: ATP binding (GO:0005524);; Cellular Component: plasma membrane (GO:0005886);; Biological Process: ATP catabolic process (GO:0006200);; Biological Process: proteolysis (GO:0006508);; Molecular Function: zinc ion bin…	--	ATP-dependent Zn protease [Candidatus Phytoplasma pruni]	ATPase family associated with various cellular activities (AAA)
jwb-nkyGM000063	[U]	Intracellular trafficking, secretion, and vesicular transport	--	K13280|4.25046e-11|mel:Metbo_0088|peptidase S26B, signal peptidase; K13280 signal peptidase, endoplasmic reticulum-type [EC:3.4.-.-] (A)	S26 family signal peptidase [Candidatus Phytoplasma phoenicium]	Peptidase S24-like
jwb-nkyGM000304	[L]	Replication, recombination and repair	Molecular Function: DNA binding (GO:0003677);; Molecular Function: DNA helicase activity (GO:0003678);; Molecular Function: ATP binding (GO:0005524);; Biological Process: DNA replication (GO:0006260);; Biological Process: DNA duplex unwinding (GO:0032508);;	--	DNA helicase [Onion yellows phytoplasma]	DnaB-like helicase C terminal domain
jwb-nkyGM000395	[L]	Replication, recombination and repair	Molecular Function: single-stranded DNA binding (GO:0003697);; Biological Process: DNA replication (GO:0006260);;	K03111|1.17964e-49|ayw:AYWB_232|ssb; single-stranded DNA binding protein; K03111 single-strand DNA-binding protein (A)	single-stranded DNA-binding protein [Aster yellows witches&apos;-broom phytoplasma]	Single-strand binding protein family
jwb-nkyGM000041	[J]	Translation, ribosomal structure and biogenesis	Cellular Component: intracellular (GO:0005622);;	K02968|3.48501e-21|psol:S284_01270|rpsT; 30S ribosomal protein S20; K02968 small subunit ribosomal protein S20 (A)	30S ribosomal protein S20 [Poinsettia branch-inducing phytoplasma]	Ribosomal protein S20
jwb-nkyGM000608	--	--	--	--	hypothetical protein OYV_06980 [&apos;Chrysanthemum coronarium&apos; phytoplasma]	--
jwb-nkyGM000279	--	--	--	--	hypothetical protein [Aster yellows witches&apos;-broom phytoplasma]	SVM protein signal sequence
jwb-nkyGM000570	--	--	--	--	hypothetical protein CPX_001763 [Candidatus Phytoplasma pruni]	--
jwb-nkyGM000157	--	--	--	--	MULTISPECIES: effector, AYWB SAP54-like protein [16SrII (Peanut WB group)]	--
jwb-nkyGM000484	[J]	Translation, ribosomal structure and biogenesis	Molecular Function: organic cyclic compound binding (GO:0097159);; Molecular Function: heterocyclic compound binding (GO:1901363);;	K01890|0|pml:ATP_00079|pheT; phenylalanyl-tRNA synthetase subunit beta (EC:6.1.1.20); K01890 phenylalanyl-tRNA synthetase beta chain [EC:6.1.1.20] (A)	phenylalanine--tRNA ligase subunit beta [Poinsettia branch-inducing phytoplasma]	B3/4 domain
jwb-nkyGM000458	[J]	Translation, ribosomal structure and biogenesis	Molecular Function: structural constituent of ribosome (GO:0003735);; Cellular Component: ribosome (GO:0005840);; Biological Process: translation (GO:0006412);;	K02871|6.91201e-69|poy:PAM_138|rplM; ribosomal protein L13; K02871 large subunit ribosomal protein L13 (A)	50S ribosomal protein L13 [Candidatus Phytoplasma pruni]	Ribosomal protein L13
jwb-nkyGM000129	--	--	--	--	hypothetical protein [Vaccinium witches&apos;-broom phytoplasma]	--
jwb-nkyGM000255	[EP]	--	Molecular Function: ATP binding (GO:0005524);; Biological Process: ATP catabolic process (GO:0006200);; Molecular Function: peptide transporter activity (GO:0015197);; Biological Process: peptide transport (GO:0015833);; Cellular Component: membrane (GO:0016020);; Molecular Function: ATPase activity (GO:0016887);;	K02031|2.04826e-129|poy:PAM_192|dppD; ABC-type dipeptide/oligopeptide transport system, ATPase component; K02031 peptide/nickel transport system ATP-binding protein (A)	peptide ABC transporter ATPase [Candidatus Phytoplasma phoenicium]	ABC transporter
jwb-nkyGM000020	[J]	Translation, ribosomal structure and biogenesis	Molecular Function: structural constituent of ribosome (GO:0003735);; Cellular Component: ribosome (GO:0005840);; Biological Process: translation (GO:0006412);; Molecular Function: rRNA binding (GO:0019843);;	K02961|5.68893e-30|psol:S284_01460|rpsQ; 30S ribosomal protein S17; K02961 small subunit ribosomal protein S17 (A)	ribosomal protein S17 [Alder yellows phytoplasma]	Ribosomal protein S17
jwb-nkyGM000323	[G]	Carbohydrate transport and metabolism	Molecular Function: ATP binding (GO:0005524);; Biological Process: ATP catabolic process (GO:0006200);; Biological Process: carbohydrate transport (GO:0008643);; Molecular Function: ATPase activity (GO:0016887);;	K10112|2.84125e-156|ayw:AYWB_670|malK; ABC-type maltose/maltodextrin transport system, ATP-binding protein MalK; K10112 multiple sugar transport system ATP-binding protein (A)	MULTISPECIES: sugar ABC transporter ATP-binding protein [16SrIII (X-disease group)]	ABC transporter
jwb-nkyGM000674	[L]	Replication, recombination and repair	Biological Process: cellular response to DNA damage stimulus (GO:0006974);; Biological Process: nucleic acid metabolic process (GO:0090304);;	K03703|0|apal:BN85406870|uvrC; UvrABC system protein C (Excinuclease ABC subunit C); K03703 excinuclease ABC subunit C (A)	excinuclease ABC subunit C [Vaccinium witches&apos;-broom phytoplasma]	UvrC Helix-hairpin-helix N-terminal
jwb-nkyGM000278	--	--	--	--	hypothetical protein [Poinsettia branch-inducing phytoplasma]	--
jwb-nkyGM000163	--	--	--	--	hypothetical protein [Onion yellows phytoplasma]	--
jwb-nkyGM000447	[G]	Carbohydrate transport and metabolism	Molecular Function: fructose-bisphosphate aldolase activity (GO:0004332);; Biological Process: glycolytic process (GO:0006096);; Molecular Function: zinc ion binding (GO:0008270);; Molecular Function: oxidoreductase activity (GO:0016491);; Biological Process: fructose 1,6-bisphosphate metabolic process (GO:0030388);; Biological Process: oxidation-reduction process (GO:0055114);;	K01624|1.74663e-156|poy:PAM_172|fba; fructose/tagatose bisphosphate aldolase; K01624 fructose-bisphosphate aldolase, class II [EC:4.1.2.13] (A)	MULTISPECIES: fructose-bisphosphate aldolase [16SrIII (X-disease group)]	Fructose-bisphosphate aldolase class-II
jwb-nkyGM000430	[L]	Replication, recombination and repair	Molecular Function: nucleic acid binding (GO:0003676);; Biological Process: DNA integration (GO:0015074);;	--	putative phage integrase, partial [&apos;Chrysanthemum coronarium&apos; phytoplasma]	--
jwb-nkyGM000298	--	--	--	--	phage-Associated protein [Candidatus Phytoplasma australiense]	Protein of unknown function (DUF4065)
jwb-nkyGM000470	[J]	Translation, ribosomal structure and biogenesis	Cellular Component: ribonucleoprotein complex (GO:0030529);;	K02935|9.20015e-40|pml:ATP_00389|rplL; 50S ribosomal protein L7/L12; K02935 large subunit ribosomal protein L7/L12 (A)	50S ribosomal protein L7/L12 [Italian clover phyllody phytoplasma]	Ribosomal protein L7/L12 C-terminal domain
jwb-nkyGM000331	[V]	Defense mechanisms	Molecular Function: hydrolase activity (GO:0016787);;	K02003|4.11209e-173|poy:PAM_599|phnL; ABC transporter, ATPase component; K02003 putative ABC transport system ATP-binding protein (A)	lipoprotein ABC transporter ATP-binding protein [Onion yellows phytoplasma]	ABC transporter
jwb-nkyGM000016	[J]	Translation, ribosomal structure and biogenesis	Molecular Function: structural constituent of ribosome (GO:0003735);; Cellular Component: ribosome (GO:0005840);; Biological Process: translation (GO:0006412);; Molecular Function: rRNA binding (GO:0019843);;	K02954|8.5738e-37|poy:PAM_213|rpsN; ribosomal protein S14; K02954 small subunit ribosomal protein S14 (A)	ribosomal protein S14 [Candidatus Phytoplasma vitis]	Ribosomal protein S14p/S29e
jwb-nkyGM000060	[FGR]	--	Biological Process: metabolic process (GO:0008152);; Molecular Function: hydrolase activity (GO:0016787);;	K02503|8.43056e-57|pal:PAa_0705|hit; Diadenosine tetraphosphate hydrolase; K02503 histidine triad (HIT) family protein (A)	diadenosine tetraphosphate hydrolase [Candidatus Phytoplasma australiense]	HIT domain
jwb-nkyGM000162	--	--	--	--	hypothetical protein OYV_06980 [&apos;Chrysanthemum coronarium&apos; phytoplasma]	--
jwb-nkyGM000483	[R]	General function prediction only	Molecular Function: nucleotide binding (GO:0000166);; Molecular Function: hydrolase activity (GO:0016787);; Molecular Function: ion binding (GO:0043167);;	K06949|2.30622e-106|pml:ATP_00078|engC; GTPase EngC (EC:3.6.1.-); K06949 ribosome biogenesis GTPase [EC:3.6.1.-] (A)	hypothetical protein [Milkweed yellows phytoplasma]	Protein of unknown function, DUF258
jwb-nkyGM000479	[E]	Amino acid transport and metabolism	Molecular Function: transporter activity (GO:0005215);; Cellular Component: plasma membrane (GO:0005886);; Biological Process: transport (GO:0006810);; Cellular Component: integral component of membrane (GO:0016021);;	K11070|1.24732e-109|pml:ATP_00292|potC; ABC-type spermidine/putrescine transport system, permease protein II; K11070 spermidine/putrescine transport system permease protein (A)	spermidine/putrescine ABC transporter permease [Candidatus Phytoplasma pruni]	Binding-protein-dependent transport system inner membrane component
jwb-nkyGM000485	[J]	Translation, ribosomal structure and biogenesis	Biological Process: translation (GO:0006412);; Molecular Function: ligase activity (GO:0016874);; Biological Process: tRNA aminoacylation (GO:0043039);; Molecular Function: ion binding (GO:0043167);; Molecular Function: organic cyclic compound binding (GO:0097159);; Molecular Function: heterocyclic compound binding (GO:1901363);;	K01889|7.77015e-115|psol:S284_00300|pheS; Phenylalanyl-tRNA synthetase, alpha subunit; K01889 phenylalanyl-tRNA synthetase alpha chain [EC:6.1.1.20] (A)	phenylalanine--tRNA ligase subunit alpha [Italian clover phyllody phytoplasma]	tRNA synthetases class II core domain (F)
jwb-nkyGM000565	[P]	Inorganic ion transport and metabolism	Molecular Function: ATP binding (GO:0005524);; Biological Process: cation transport (GO:0006812);; Molecular Function: methyltransferase activity (GO:0008168);; Cellular Component: integral component of membrane (GO:0016021);; Biological Process: RNA metabolic process (GO:0016070);; Molecular Function: cation-transporting ATPase activity (GO:0019829);; Biological Process: methylation (GO:0032259)…	--	putative cation-transporting ATPase [Western X phytoplasma]	E1-E2 ATPase
jwb-nkyGM000273	--	--	--	--	Hypothetical Protein SLY_0942 [Strawberry lethal yellows phytoplasma (CPA) str. NZSb11]	Protein of unknown function (DUF2963)
jwb-nkyGM000405	--	--	--	--	hypothetical protein [&apos;Chrysanthemum coronarium&apos; phytoplasma]	--
jwb-nkyGM000111	[F]	Nucleotide transport and metabolism	Biological Process: nucleotide metabolic process (GO:0009117);; Molecular Function: nucleobase-containing compound kinase activity (GO:0019205);; Molecular Function: ion binding (GO:0043167);; Molecular Function: organic cyclic compound binding (GO:0097159);; Molecular Function: heterocyclic compound binding (GO:1901363);;	K00939|1.43666e-73|pml:ATP_00467|adk; Adenylate kinase (ATP-AMP transphosphorylase) (EC:2.7.4.3); K00939 adenylate kinase [EC:2.7.4.3] (A)	MULTISPECIES: adenylate kinase [16SrIII (X-disease group)]	Adenylate kinase
jwb-nkyGM000366	[J]	Translation, ribosomal structure and biogenesis	--	K02990|7.47218e-22|apal:BN85412570|rpsF; 30S ribosomal protein S6; K02990 small subunit ribosomal protein S6 (A)	30S ribosomal protein S6 [Candidatus Phytoplasma pruni]	Ribosomal protein S6
jwb-nkyGM000223	[J]	Translation, ribosomal structure and biogenesis	Molecular Function: structural constituent of ribosome (GO:0003735);; Cellular Component: ribosome (GO:0005840);; Biological Process: translation (GO:0006412);;	K02970|3.41544e-19|pml:ATP_00300|rpsU; 30S ribosomal protein S21; K02970 small subunit ribosomal protein S21 (A)	30S ribosomal protein S21 [Candidatus Phytoplasma phoenicium]	Ribosomal protein S21
jwb-nkyGM000122	--	--	--	--	hypothetical protein [Italian clover phyllody phytoplasma]	--
jwb-nkyGM000686	[O]	Posttranslational modification, protein turnover, chaperones	Molecular Function: metalloendopeptidase activity (GO:0004222);; Molecular Function: ATP binding (GO:0005524);; Cellular Component: plasma membrane (GO:0005886);; Biological Process: ATP catabolic process (GO:0006200);; Biological Process: proteolysis (GO:0006508);; Molecular Function: zinc ion binding (GO:0008270);; Cellular Component: integral component of membrane (GO:0016021);; Molecular Func…	K03798|0|pml:ATP_00034|hflB; ATP-dependent Zn protease; K03798 cell division protease FtsH [EC:3.4.24.-] (A)	HflB protein [Candidatus Phytoplasma mali]	Peptidase family M41
jwb-nkyGM000070	[J]	Translation, ribosomal structure and biogenesis	Biological Process: translation (GO:0006412);;	K02838|6.48505e-60|poy:PAM_168|frr; ribosome recycling factor; K02838 ribosome recycling factor (A)	ribosome recycling factor [Candidatus Phytoplasma phoenicium]	Ribosome recycling factor
jwb-nkyGM000291	--	--	--	--	DNA double-strand break repair rad50 ATPase [Candidatus Phytoplasma australiense]	--
jwb-nkyGM000640	[L]	Replication, recombination and repair	Molecular Function: DNA binding (GO:0003677);; Molecular Function: nuclease activity (GO:0004518);; Biological Process: nucleic acid phosphodiester bond hydrolysis (GO:0090305);;	--	endonuclease [Candidatus Phytoplasma phoenicium]	YqaJ-like viral recombinase domain
jwb-nkyGM000373	[J]	Translation, ribosomal structure and biogenesis	Cellular Component: cytoplasm (GO:0005737);; Biological Process: translational termination (GO:0006415);; Molecular Function: translation release factor activity, codon specific (GO:0016149);;	K02836|1.57951e-164|apal:BN85404640|prfB; Peptide chain release factor 2; K02836 peptide chain release factor 2 (A)	peptide chain release factor 2 [Candidatus Phytoplasma pruni]	RF-1 domain
jwb-nkyGM000631	[J]	Translation, ribosomal structure and biogenesis	Molecular Function: nucleotide binding (GO:0000166);; Molecular Function: aminoacyl-tRNA ligase activity (GO:0004812);; Biological Process: tRNA aminoacylation for protein translation (GO:0006418);; Molecular Function: metal ion binding (GO:0046872);;	K04567|0|pml:ATP_00096|lysU; lysyl-tRNA synthetase (EC:6.1.1.6); K04567 lysyl-tRNA synthetase, class II [EC:6.1.1.6] (A)	lysine--tRNA ligase [Italian clover phyllody phytoplasma]	tRNA synthetases class II (D, K and N)
jwb-nkyGM000189	[L]	Replication, recombination and repair	Molecular Function: DNA binding (GO:0003677);; Molecular Function: endonuclease activity (GO:0004519);; Biological Process: nucleic acid phosphodiester bond hydrolysis (GO:0090305);;	--	hypothetical protein [Phytoplasma sp.]	YqaJ-like viral recombinase domain
jwb-nkyGM000613	[L]	Replication, recombination and repair	Molecular Function: nucleic acid binding (GO:0003676);; Biological Process: DNA integration (GO:0015074);;	--	putative transposase [Onion yellows phytoplasma OY-M]	Integrase core domain
jwb-nkyGM000034	[J]	Translation, ribosomal structure and biogenesis	Molecular Function: nucleotide binding (GO:0000166);; Molecular Function: aminoacyl-tRNA ligase activity (GO:0004812);; Biological Process: tRNA aminoacylation for protein translation (GO:0006418);;	K01869|0|ayw:AYWB_656|leuS; leucyl-tRNA synthetase (EC:6.1.1.4); K01869 leucyl-tRNA synthetase [EC:6.1.1.4] (A)	leucine--tRNA ligase [Poinsettia branch-inducing phytoplasma]	tRNA synthetases class I (I, L, M and V)
jwb-nkyGM000315	[J]	Translation, ribosomal structure and biogenesis	Molecular Function: nucleotide binding (GO:0000166);; Cellular Component: intracellular (GO:0005622);; Biological Process: translation (GO:0006412);;	K02519|0|pal:PAa_0608|infB; translation initiation factor IF-2; K02519 translation initiation factor IF-2 (A)	translation initiation factor IF-2 [Vaccinium witches&apos;-broom phytoplasma]	Elongation factor Tu GTP binding domain
jwb-nkyGM000134	[J]	Translation, ribosomal structure and biogenesis	--	K02520|4.49858e-61|apal:BN85407690|infC; Translation initiation factor IF-3; K02520 translation initiation factor IF-3 (A)	translation initiation factor IF-3 [Acholeplasma palmae]	Translation initiation factor IF-3, C-terminal domain
jwb-nkyGM000624	[J]	Translation, ribosomal structure and biogenesis	Molecular Function: structural constituent of ribosome (GO:0003735);; Cellular Component: ribosome (GO:0005840);; Biological Process: translation (GO:0006412);;	K02899|1.24721e-42|apal:BN85404940|rpmA; 50S ribosomal protein L27; K02899 large subunit ribosomal protein L27 (A)	MULTISPECIES: 50S ribosomal protein L27 [16SrIII (X-disease group)]	Ribosomal L27 protein
jwb-nkyGM000442	[G]	Carbohydrate transport and metabolism	Cellular Component: phosphopyruvate hydratase complex (GO:0000015);; Molecular Function: magnesium ion binding (GO:0000287);; Molecular Function: phosphopyruvate hydratase activity (GO:0004634);; Cellular Component: extracellular region (GO:0005576);; Biological Process: glycolytic process (GO:0006096);; Cellular Component: cell surface (GO:0009986);;	K01689|0|poy:PAM_284|eno; enolase; K01689 enolase [EC:4.2.1.11] (A)	enolase [Chrysanthemum yellows phytoplasma]	Enolase, C-terminal TIM barrel domain
jwb-nkyGM000126	--	--	--	--	hypothetical protein [Vaccinium witches&apos;-broom phytoplasma]	Thiamine transporter protein (Thia_YuaJ)
jwb-nkyGM000439	[C]	Energy production and conversion	Molecular Function: magnesium ion binding (GO:0000287);; Molecular Function: inorganic diphosphatase activity (GO:0004427);; Cellular Component: cytoplasm (GO:0005737);; Biological Process: phosphate-containing compound metabolic process (GO:0006796);;	K01507|2.41057e-74|ayw:AYWB_575|ppa; inorganic pyrophosphatase (EC:3.6.1.1); K01507 inorganic pyrophosphatase [EC:3.6.1.1] (A)	inorganic pyrophosphatase [Candidatus Phytoplasma phoenicium]	Inorganic pyrophosphatase
jwb-nkyGM000531	[O]	Posttranslational modification, protein turnover, chaperones	Molecular Function: peptidase activity (GO:0008233);; Cellular Component: membrane (GO:0016020);; Molecular Function: ion binding (GO:0043167);; Biological Process: macromolecule metabolic process (GO:0043170);; Biological Process: primary metabolic process (GO:0044238);; Molecular Function: organic cyclic compound binding (GO:0097159);; Molecular Function: heterocyclic compound binding (GO:19013…	--	predicted AAA+ ATPAse [Candidatus Phytoplasma solani]	ATPase family associated with various cellular activities (AAA)
jwb-nkyGM000203	[E]	Amino acid transport and metabolism	Molecular Function: lyase activity (GO:0016829);;	K11717|3.03928e-151|pal:PAa_0545|csdB; Selenocysteine lyase; K11717 cysteine desulfurase / selenocysteine lyase [EC:2.8.1.7 4.4.1.16] (A)	hypothetical protein [Italian clover phyllody phytoplasma]	Aminotransferase class-V
jwb-nkyGM000245	[L]	Replication, recombination and repair	--	K11144|5.88073e-35|pml:ATP_00069|dnaC; DNA replication protein; K11144 primosomal protein DnaI (A)	hypothetical protein [Candidatus Phytoplasma phoenicium]	IstB-like ATP binding protein
jwb-nkyGM000687	--	--	--	--	hypothetical protein, partial [Candidatus Phytoplasma phoenicium]	--
jwb-nkyGM000303	--	--	--	--	hypothetical protein [Onion yellows phytoplasma]	--
jwb-nkyGM000316	[J]	Translation, ribosomal structure and biogenesis	--	K02834|9.40144e-32|pal:PAa_0609|rbfA; Ribosome-binding factor A; K02834 ribosome-binding factor A (A)	ribosome-binding factor A [Candidatus Phytoplasma pruni]	Ribosome-binding factor A
jwb-nkyGM000367	--	--	--	--	hypothetical protein [Italian clover phyllody phytoplasma]	Uncharacterized BCR, YitT family COG1284
jwb-nkyGM000606	--	--	Molecular Function: DNA binding (GO:0003677);; Molecular Function: nuclease activity (GO:0004518);; Biological Process: nucleic acid phosphodiester bond hydrolysis (GO:0090305);;	--	endonuclease [Aster yellows witches&apos;-broom phytoplasma]	YqaJ-like viral recombinase domain
jwb-nkyGM000125	[R]	General function prediction only	Molecular Function: nuclease activity (GO:0004518);; Biological Process: DNA metabolic process (GO:0006259);; Biological Process: cellular response to DNA damage stimulus (GO:0006974);; Molecular Function: metal ion binding (GO:0046872);;	K03700|7.92182e-56|pml:ATP_00209|recU; Holliday junction-specific endonuclease; K03700 recombination protein U (A)	hypothetical protein [Milkweed yellows phytoplasma]	Recombination protein U
jwb-nkyGM000268	[L]	Replication, recombination and repair	Molecular Function: nucleotide binding (GO:0000166);; Biological Process: DNA replication (GO:0006260);; Molecular Function: sequence-specific DNA binding (GO:0043565);;	K02313|1.85071e-153|apal:BN85400010|dnaA; Chromosomal replication initiator protein DnaA; K02313 chromosomal replication initiator protein (A)	chromosomal replication initiator protein DnaA [Milkweed yellows phytoplasma]	Bacterial dnaA protein
jwb-nkyGM000396	--	--	--	--	hypothetical protein [Onion yellows phytoplasma]	Protein of unknown function (DUF2963)
jwb-nkyGM000130	[O]	Posttranslational modification, protein turnover, chaperones	Molecular Function: binding (GO:0005488);; Molecular Function: hydrolase activity (GO:0016787);; Biological Process: primary metabolic process (GO:0044238);; Biological Process: organic substance metabolic process (GO:0071704);;	--	predicted AAA+ ATPAse [Candidatus Phytoplasma solani]	ATPase family associated with various cellular activities (AAA)
jwb-nkyGM000511	[L]	Replication, recombination and repair	Biological Process: DNA metabolic process (GO:0006259);;	--	putative uncharacterized protein [Prevotella sp. CAG:1031]	Phage integrase family
jwb-nkyGM000005	[J]	Translation, ribosomal structure and biogenesis	Molecular Function: RNA binding (GO:0003723);; Cellular Component: intracellular (GO:0005622);;	K02952|9.52883e-27|mfw:mflW37_1530|SSU ribosomal protein S13p (S18e); K02952 small subunit ribosomal protein S13 (A)	putative uncharacterized protein [Coprobacillus sp. CAG:826]	Ribosomal protein S13/S18
jwb-nkyGM000133	[L]	Replication, recombination and repair	--	--	hypothetical protein [Onion yellows phytoplasma]	Integrase core domain
jwb-nkyGM000581	[G]	Carbohydrate transport and metabolism	Biological Process: sucrose metabolic process (GO:0005985);; Molecular Function: sucrose phosphorylase activity (GO:0009018);; Molecular Function: hydrolase activity, acting on glycosyl bonds (GO:0016798);; Molecular Function: cation binding (GO:0043169);;	K00690|0|lmm:MI1_01655|glycosidase; K00690 sucrose phosphorylase [EC:2.4.1.7] (A)	sucrose phosphorylase [Leuconostoc mesenteroides]	Alpha amylase, catalytic domain
jwb-nkyGM000179	--	--	--	--	hypothetical protein OYV_06980 [&apos;Chrysanthemum coronarium&apos; phytoplasma]	--
jwb-nkyGM000318	--	--	Molecular Function: transmembrane transporter activity (GO:0022857);; Biological Process: transmembrane transport (GO:0055085);;	--	Na+-driven multidrug efflux pump [Candidatus Phytoplasma solani]	MatE
jwb-nkyGM000050	[J]	Translation, ribosomal structure and biogenesis	Molecular Function: structural constituent of ribosome (GO:0003735);; Cellular Component: ribosome (GO:0005840);; Biological Process: translation (GO:0006412);;	K02913|4.47023e-21|poy:PAM_244|rpmG; ribosomal protein L33; K02913 large subunit ribosomal protein L33 (A)	MULTISPECIES: 50S ribosomal protein L33 [Candidatus Phytoplasma asteris]	Ribosomal protein L33
jwb-nkyGM000187	--	--	--	K06223|6.99827e-09|nzs:SLY_1079|llaDCHIA; Modification methylase LlaDCHIA; K06223 DNA adenine methylase [EC:2.1.1.72] (A)	restriction endonuclease subunit M [Candidatus Phytoplasma australiense]	--
jwb-nkyGM000182	[L]	Replication, recombination and repair	Molecular Function: DNA binding (GO:0003677);; Molecular Function: DNA primase activity (GO:0003896);; Biological Process: DNA replication, synthesis of RNA primer (GO:0006269);; Molecular Function: zinc ion binding (GO:0008270);; Cellular Component: primosome complex (GO:1990077);;	--	DNA primase [Onion yellows phytoplasma]	DNA primase catalytic core, N-terminal domain
jwb-nkyGM000068	[J]	Translation, ribosomal structure and biogenesis	Molecular Function: structural constituent of ribosome (GO:0003735);; Cellular Component: ribosome (GO:0005840);; Biological Process: translation (GO:0006412);;	K02902|3.17212e-25|psol:S284_04270|rpmB; 50S ribosomal protein L28; K02902 large subunit ribosomal protein L28 (A)	MULTISPECIES: 50S ribosomal protein L28 [16SrIII (X-disease group)]	Ribosomal L28 family
jwb-nkyGM000379	[J]	Translation, ribosomal structure and biogenesis	Molecular Function: nucleotide binding (GO:0000166);; Molecular Function: aminoacyl-tRNA ligase activity (GO:0004812);; Biological Process: tRNA aminoacylation for protein translation (GO:0006418);;	K01876|0|ayw:AYWB_593|aspS; aspartyl-tRNA synthetase (EC:6.1.1.12); K01876 aspartyl-tRNA synthetase [EC:6.1.1.12] (A)	aspartate--tRNA ligase [Candidatus Phytoplasma pruni]	tRNA synthetases class II (D, K and N)
jwb-nkyGM000139	[J]	Translation, ribosomal structure and biogenesis	Molecular Function: structural constituent of ribosome (GO:0003735);; Cellular Component: ribosome (GO:0005840);; Biological Process: translation (GO:0006412);;	K02914|5.17243e-14|mfq:MYF_03355|rpmH; 50S ribosomal protein L34; K02914 large subunit ribosomal protein L34 (A)	ribosomal protein L34 [Leptospira terpstrae serovar Hualin str. LT 11-33 = ATCC 700639]	Ribosomal protein L34
jwb-nkyGM000086	[P]	Inorganic ion transport and metabolism	Molecular Function: ATP binding (GO:0005524);; Biological Process: ATP catabolic process (GO:0006200);; Molecular Function: ATPase activity (GO:0016887);;	K11710|3.97651e-146|poy:PAM_093|znuC; ABC-type Mn/Zn transport system, ATPase; K11710 manganese/zinc/iron transport system ATP- binding protein (A)	peptide transporter [Candidatus Phytoplasma phoenicium]	ABC transporter
jwb-nkyGM000638	--	--	--	--	hypothetical protein [Candidatus Phytoplasma phoenicium]	--
jwb-nkyGM000599	--	--	--	--	hypothetical protein [&apos;Chrysanthemum coronarium&apos; phytoplasma]	--
jwb-nkyGM000665	--	--	--	--	hypothetical protein [Chrysanthemum yellows phytoplasma]	--
jwb-nkyGM000097	[R]	General function prediction only	--	K03568|0|psol:S284_02370|tldD; Zn-dependent proteases; K03568 TldD protein (A)	hypothetical protein [Italian clover phyllody phytoplasma]	Putative modulator of DNA gyrase
jwb-nkyGM000571	[J]	Translation, ribosomal structure and biogenesis	Biological Process: RNA metabolic process (GO:0016070);; Molecular Function: nucleotidyltransferase activity (GO:0016779);;	K00962|0|pml:ATP_00381|pnp; polynucleotide phosphorylase/polyadenylase (EC:2.7.7.8); K00962 polyribonucleotide nucleotidyltransferase [EC:2.7.7.8] (A)	polynucleotide phosphorylase [Candidatus Phytoplasma phoenicium]	3' exoribonuclease family, domain 1
jwb-nkyGM000642	--	--	--	K03530|7.19447e-20|nzs:SLY_0963|ihfA; Hypothetical Protein ihfA; K03530 DNA-binding protein HU-beta (A)	Hypothetical Protein ihfA [Strawberry lethal yellows phytoplasma (CPA) str. NZSb11]	Bacterial DNA-binding protein
jwb-nkyGM000169	[L]	Replication, recombination and repair	Molecular Function: DNA binding (GO:0003677);; Biological Process: chromosome condensation (GO:0030261);;	K03530|1.04442e-46|ayw:AYWB_210|himA; DNA-binding protein HU; K03530 DNA-binding protein HU-beta (A)	DNA-binding protein [Chrysanthemum yellows phytoplasma]	Bacterial DNA-binding protein
jwb-nkyGM000140	--	--	Molecular Function: RNA binding (GO:0003723);; Molecular Function: endonuclease activity (GO:0004519);; Biological Process: nucleic acid metabolic process (GO:0090304);;	K03536|2.97754e-29|pml:ATP_00379|rnpA; ribonuclease P (EC:3.1.26.5); K03536 ribonuclease P protein component [EC:3.1.26.5] (A)	ribonuclease P protein component [Candidatus Phytoplasma phoenicium]	Ribonuclease P
jwb-nkyGM000579	[J]	Translation, ribosomal structure and biogenesis	Molecular Function: nucleotide binding (GO:0000166);; Molecular Function: transferase activity (GO:0016740);;	K00791|1.65374e-109|pml:ATP_00125|miaA; tRNA delta(2)-isopentenylpyrophosphate transferase; K00791 tRNA dimethylallyltransferase [EC:2.5.1.75] (A)	tRNA dimethylallyltransferase [Poinsettia branch-inducing phytoplasma]	IPP transferase
jwb-nkyGM000550	--	--	--	K17570|3.90891e-08|pfa:PF14_0419|conserved Plasmodium protein, unknown function; K17570 hydrocephalus-inducing protein (A)	hypothetical protein AN0995.2 [Aspergillus nidulans FGSC A4]	--
jwb-nkyGM000562	--	--	--	--	hypothetical protein [Vaccinium witches&apos;-broom phytoplasma]	--
jwb-nkyGM000412	--	--	--	--	hypothetical protein precursor [Malaysian periwinkle yellows phytoplasma]	SVM protein signal sequence
jwb-nkyGM000557	[C]	Energy production and conversion	--	K04488|8.11402e-40|poy:PAM_467|iscU; protein NifU; K04488 nitrogen fixation protein NifU and related proteins (A)	adhesin [Candidatus Phytoplasma pruni]	NifU-like N terminal domain
jwb-nkyGM000474	[J]	Translation, ribosomal structure and biogenesis	Molecular Function: tRNA binding (GO:0000049);; Molecular Function: structural constituent of ribosome (GO:0003735);; Biological Process: translation (GO:0006412);; Cellular Component: small ribosomal subunit (GO:0015935);; Molecular Function: rRNA binding (GO:0019843);;	K02992|6.26494e-81|psol:S284_04690|rpsG; 30S ribosomal protein S7; K02992 small subunit ribosomal protein S7 (A)	30S ribosomal protein S7 [Italian clover phyllody phytoplasma]	Ribosomal protein S7p/S5e
jwb-nkyGM000590	[L]	Replication, recombination and repair	Molecular Function: transferase activity (GO:0016740);;	K02316|1.38672e-41|poy:PAM_524|dnaG; DNA primase; K02316 DNA primase [EC:2.7.7.-] (A)	DNA primase [Beet leafhopper transmitted virescence phytoplasma]	DNA primase catalytic core, N-terminal domain
jwb-nkyGM000118	--	--	--	K15580|1.41993e-136|pml:ATP_00463|oppA; oligopeptide ABC transporter substrate-binding protein; K15580 oligopeptide transport system substrate-binding protein (A)	peptide ABC transporter substrate-binding protein [Candidatus Phytoplasma mali]	Bacterial extracellular solute-binding proteins, family 5 Middle
jwb-nkyGM000136	[J]	Translation, ribosomal structure and biogenesis	Molecular Function: structural constituent of ribosome (GO:0003735);; Cellular Component: ribosome (GO:0005840);; Biological Process: DNA-templated transcription, termination (GO:0006353);; Biological Process: translation (GO:0006412);; Molecular Function: rRNA binding (GO:0019843);;	K02887|2.48308e-62|nzs:SLY_0790|rplT; 50S ribosomal protein L20; K02887 large subunit ribosomal protein L20 (A)	50S ribosomal protein L20 [Poinsettia branch-inducing phytoplasma]	Ribosomal protein L20
jwb-nkyGM000300	--	--	Molecular Function: DNA binding (GO:0003677);; Molecular Function: nuclease activity (GO:0004518);; Biological Process: nucleic acid phosphodiester bond hydrolysis (GO:0090305);;	--	conserved hypothetical protein [Onion yellows phytoplasma OY-M]	YqaJ-like viral recombinase domain
jwb-nkyGM000427	--	--	--	--	ABC-type dipeptide transport system, periplasmic component, partial [&apos;Chrysanthemum coronarium&apos; phytoplasma]	--
jwb-nkyGM000604	--	--	--	--	hypothetical protein [Candidatus Phytoplasma australiense]	--
jwb-nkyGM000428	--	--	--	--	hypothetical protein [Onion yellows phytoplasma]	--
jwb-nkyGM000605	--	--	--	--	hypothetical protein [Onion yellows phytoplasma]	--
jwb-nkyGM000324	[G]	Carbohydrate transport and metabolism	Biological Process: transport (GO:0006810);; Cellular Component: membrane (GO:0016020);;	K02025|3.07814e-102|ayw:AYWB_669|malF; maltose transport system permease protein MalF; K02025 multiple sugar transport system permease protein (A)	sugar ABC transporter permease [Candidatus Phytoplasma phoenicium]	Binding-protein-dependent transport system inner membrane component
jwb-nkyGM000007	[J]	Translation, ribosomal structure and biogenesis	Molecular Function: translation initiation factor activity (GO:0003743);; Biological Process: translational initiation (GO:0006413);;	K02518|2.60109e-09|sita:19526823|infA, W841_p029; translational initiation factor 1; K02518 translation initiation factor IF-1 (A)	translation initiation factor IF-1 [Candidatus Phytoplasma vitis]	Translation initiation factor 1A / IF-1
jwb-nkyGM000630	[L]	Replication, recombination and repair	Molecular Function: catalytic activity (GO:0003824);;	K02337|0|psol:S284_00270|polC1; DNA polymerase III subunit alpha; K02337 DNA polymerase III subunit alpha [EC:2.7.7.7] (A)	hypothetical protein [Candidatus Phytoplasma phoenicium]	Bacterial DNA polymerase III alpha subunit
jwb-nkyGM000018	[J]	Translation, ribosomal structure and biogenesis	Molecular Function: structural constituent of ribosome (GO:0003735);; Cellular Component: ribosome (GO:0005840);; Biological Process: translation (GO:0006412);; Molecular Function: rRNA binding (GO:0019843);;	K02895|4.03415e-46|pml:ATP_00352|rplX; 50S ribosomal protein L24; K02895 large subunit ribosomal protein L24 (A)	ribosomal protein L24 [Candidatus Phytoplasma vitis]	--
jwb-nkyGM000306	--	--	--	--	hypothetical protein [Onion yellows phytoplasma OY-M]	Protein of unknown function (DUF2963)
jwb-nkyGM000172	[O]	Posttranslational modification, protein turnover, chaperones	Molecular Function: DNA binding (GO:0003677);; Molecular Function: metalloendopeptidase activity (GO:0004222);; Molecular Function: nuclease activity (GO:0004518);; Molecular Function: ATP binding (GO:0005524);; Cellular Component: plasma membrane (GO:0005886);; Biological Process: ATP catabolic process (GO:0006200);; Biological Process: proteolysis (GO:0006508);; Molecular Function: zinc ion bin…	--	cell division protein FtsH [Candidatus Phytoplasma australiense]	ATPase family associated with various cellular activities (AAA)
jwb-nkyGM000603	--	--	--	--	MULTISPECIES: effector, AYWB SAP54-like protein [16SrII (Peanut WB group)]	--
jwb-nkyGM000297	--	--	--	--	hypothetical protein [&apos;Chrysanthemum coronarium&apos; phytoplasma]	--
jwb-nkyGM000540	[G]	Carbohydrate transport and metabolism	Biological Process: glucose catabolic process (GO:0006007);; Molecular Function: isomerase activity (GO:0016853);; Biological Process: cellular metabolic process (GO:0044237);;	K01803|2.30901e-104|poy:PAM_170|tpiA; triosephosphate isomerase; K01803 triosephosphate isomerase (TIM) [EC:5.3.1.1] (A)	triosephosphate isomerase [Candidatus Phytoplasma phoenicium]	Triosephosphate isomerase
jwb-nkyGM000536	[O]	Posttranslational modification, protein turnover, chaperones	Molecular Function: binding (GO:0005488);; Cellular Component: membrane (GO:0016020);; Molecular Function: hydrolase activity (GO:0016787);;	K03798|1.27702e-52|synr:KR49_00195|cell division protein FtsH; K03798 cell division protease FtsH [EC:3.4.24.-] (A)	cell division protease FtsH [Rhodobacteraceae bacterium HLUCCA12]	ATPase family associated with various cellular activities (AAA)
jwb-nkyGM000299	--	--	--	--	hypothetical protein [Chrysanthemum yellows phytoplasma]	--
jwb-nkyGM000302	--	--	--	--	hypothetical protein OYV_06980 [&apos;Chrysanthemum coronarium&apos; phytoplasma]	--
jwb-nkyGM000400	--	--	--	--	hypothetical protein [Vaccinium witches&apos;-broom phytoplasma]	--
jwb-nkyGM000671	[O]	Posttranslational modification, protein turnover, chaperones	--	--	hypothetical protein [Candidatus Phytoplasma phoenicium]	Hsp20/alpha crystallin family
jwb-nkyGM000688	--	--	--	--	putative kinesin [Faecalibacterium sp. CAG:74]	Domain of unknown function (DUF3552)
jwb-nkyGM000432	--	--	--	--	hypothetical protein [Spiroplasma eriocheiris]	--
jwb-nkyGM000051	--	--	--	K03530|1.00897e-12|poy:PAM_242|himA; bacterial nucleoid DNA-binding protein; K03530 DNA-binding protein HU-beta (A)	hypothetical protein, partial [Poinsettia branch-inducing phytoplasma]	Bacterial DNA-binding protein
jwb-nkyGM000662	[L]	Replication, recombination and repair	--	K11144|5.88073e-35|pml:ATP_00069|dnaC; DNA replication protein; K11144 primosomal protein DnaI (A)	hypothetical protein [Candidatus Phytoplasma phoenicium]	IstB-like ATP binding protein
jwb-nkyGM000191	[L]	Replication, recombination and repair	--	K02314|3.26633e-84|psol:S284_00720|dnaB2; Replicative DNA helicase; K02314 replicative DNA helicase [EC:3.6.4.12] (A)	Replicative DNA helicase [Candidatus Phytoplasma solani]	DnaB-like helicase C terminal domain
jwb-nkyGM000160	--	--	Molecular Function: DNA binding (GO:0003677);; Molecular Function: nuclease activity (GO:0004518);; Biological Process: nucleic acid phosphodiester bond hydrolysis (GO:0090305);;	--	MULTISPECIES: endonuclease [Candidatus Phytoplasma]	YqaJ-like viral recombinase domain
jwb-nkyGM000535	[O]	Posttranslational modification, protein turnover, chaperones	Molecular Function: nucleotide binding (GO:0000166);; Molecular Function: metallopeptidase activity (GO:0008237);; Cellular Component: membrane (GO:0016020);; Molecular Function: nucleoside-triphosphatase activity (GO:0017111);; Biological Process: protein metabolic process (GO:0019538);; Molecular Function: metal ion binding (GO:0046872);; Biological Process: organic substance catabolic process …	K03798|0|pml:ATP_00034|hflB; ATP-dependent Zn protease; K03798 cell division protease FtsH [EC:3.4.24.-] (A)	ATP-dependent Zn protease [Candidatus Phytoplasma mali]	Peptidase family M41
jwb-nkyGM000411	--	--	--	--	hypothetical protein [Candidatus Phytoplasma solani]	--
jwb-nkyGM000094	--	--	--	--	hypothetical protein S284_01820 [Candidatus Phytoplasma solani]	--
jwb-nkyGM000178	[F]	Nucleotide transport and metabolism	Molecular Function: thymidylate kinase activity (GO:0004798);; Molecular Function: ATP binding (GO:0005524);; Biological Process: dTDP biosynthetic process (GO:0006233);; Biological Process: dTTP biosynthetic process (GO:0006235);; Biological Process: phosphorylation (GO:0016310);;	--	thymidylate kinase [Jujube witches&apos;-broom phytoplasma]	Thymidylate kinase
jwb-nkyGM000654	--	--	--	--	hypothetical protein [Milkweed yellows phytoplasma]	--
jwb-nkyGM000600	--	--	--	--	hypothetical protein [Candidatus Phytoplasma solani]	SVM protein signal sequence
jwb-nkyGM000327	[R]	General function prediction only	Molecular Function: nucleic acid binding (GO:0003676);; Molecular Function: hydrolase activity (GO:0016787);; Molecular Function: manganese ion binding (GO:0030145);;	K06881|7.53177e-113|psol:S284_02070|Exopolyphosphatase-related protein; K06881 phosphoesterase RecJ domain-containing protein (A)	exopolyphosphatase-related protein [Palm lethal yellowing phytoplasma]	DHH family
jwb-nkyGM000092	--	--	--	--	hypothetical protein [Vaccinium witches&apos;-broom phytoplasma]	--
jwb-nkyGM000147	--	--	--	K11144|1.67204e-24|apal:BN85404830|dnaC; DNA replication protein DnaC; K11144 primosomal protein DnaI (A)	hypothetical protein [Candidatus Phytoplasma pruni]	IstB-like ATP binding protein
jwb-nkyGM000469	[J]	Translation, ribosomal structure and biogenesis	Molecular Function: RNA binding (GO:0003723);; Cellular Component: intracellular (GO:0005622);;	K02864|4.01051e-36|pml:ATP_00388|rplJ; 50S ribosomal protein L10; K02864 large subunit ribosomal protein L10 (A)	50S ribosomal protein L10 [Vaccinium witches&apos;-broom phytoplasma]	Ribosomal protein L10
jwb-nkyGM000610	[L]	Replication, recombination and repair	Molecular Function: DNA binding (GO:0003677);; Molecular Function: DNA helicase activity (GO:0003678);; Molecular Function: ATP binding (GO:0005524);; Biological Process: DNA replication (GO:0006260);; Biological Process: DNA duplex unwinding (GO:0032508);;	--	DNA helicase [Onion yellows phytoplasma]	DnaB-like helicase C terminal domain
jwb-nkyGM000325	[G]	Carbohydrate transport and metabolism	Biological Process: transport (GO:0006810);; Cellular Component: membrane (GO:0016020);;	K02026|1.77248e-75|pml:ATP_00161|malG; ABC-type maltose transport system, permease protein; K02026 multiple sugar transport system permease protein (A)	ABC-type maltose transport system, permease protein [Palm lethal yellowing phytoplasma]	Binding-protein-dependent transport system inner membrane component
jwb-nkyGM000091	[L]	Replication, recombination and repair	Molecular Function: endonuclease activity (GO:0004519);; Biological Process: cellular response to DNA damage stimulus (GO:0006974);; Molecular Function: metal ion binding (GO:0046872);; Biological Process: nucleic acid metabolic process (GO:0090304);;	K01151|1.69337e-121|apal:BN85410680|nfo; Endodeoxyribonuclease IV (EC:3.1.21.2); K01151 deoxyribonuclease IV [EC:3.1.21.2] (A)	hypothetical protein [Milkweed yellows phytoplasma]	Xylose isomerase-like TIM barrel
jwb-nkyGM000677	[S]	Function unknown	--	--	DegV family protein [Candidatus Phytoplasma vitis]	Uncharacterised protein, DegV family COG1307
jwb-nkyGM000084	[P]	Inorganic ion transport and metabolism	Molecular Function: ATP binding (GO:0005524);; Biological Process: transport (GO:0006810);; Cellular Component: integral component of membrane (GO:0016021);; Molecular Function: ATPase activity, coupled to transmembrane movement of substances (GO:0042626);;	K11709|2.02199e-147|psol:S284_00790|znuB1; Zinc/manganese ABC transporter subunit; K11709 manganese/zinc/iron transport system permease protein (A)	zinc ABC transporter permease [Candidatus Phytoplasma phoenicium]	ABC 3 transport family
jwb-nkyGM000368	[J]	Translation, ribosomal structure and biogenesis	Molecular Function: methyltransferase activity (GO:0008168);; Biological Process: RNA metabolic process (GO:0016070);; Biological Process: methylation (GO:0032259);;	K03437|2.74395e-76|pml:ATP_00212|spoU; rRNA methylase; K03437 RNA methyltransferase, TrmH family (A)	rRNA methyltransferase [Candidatus Phytoplasma phoenicium]	SpoU rRNA Methylase family
jwb-nkyGM000330	[C]	Energy production and conversion	--	K00540|2.34095e-47|poy:PAM_435|nfnB; nitroreductase; K00540 [EC:1.-.-.-] (A)	MULTISPECIES: hypothetical protein [16SrIII (X-disease group)]	Nitroreductase family
jwb-nkyGM000037	[J]	Translation, ribosomal structure and biogenesis	Molecular Function: nucleotide binding (GO:0000166);; Molecular Function: aminoacyl-tRNA ligase activity (GO:0004812);; Biological Process: tRNA aminoacylation for protein translation (GO:0006418);;	K01887|0|pml:ATP_00436|argS; arginyl-tRNA synthetase; K01887 arginyl-tRNA synthetase [EC:6.1.1.19] (A)	arginine--tRNA ligase [Vaccinium witches&apos;-broom phytoplasma]	tRNA synthetases class I (R)
jwb-nkyGM000198	[L]	Replication, recombination and repair	--	--	hypothetical protein [Candidatus Phytoplasma australiense]	Integrase core domain
jwb-nkyGM000154	--	--	--	--	hypothetical protein [Candidatus Phytoplasma phoenicium]	SVM protein signal sequence
jwb-nkyGM000392	[P]	Inorganic ion transport and metabolism	Molecular Function: nucleotide binding (GO:0000166);; Molecular Function: hydrolase activity (GO:0016787);; Molecular Function: ion binding (GO:0043167);;	K01534|0|pal:PAa_0270|zntA; Cation transport ATPase; K01534 Cd2+/Zn2+-exporting ATPase [EC:3.6.3.3 3.6.3.5] (A)	hypothetical protein [Poinsettia branch-inducing phytoplasma]	E1-E2 ATPase
jwb-nkyGM000227	--	--	Biological Process: metabolic process (GO:0008152);; Molecular Function: rRNA methyltransferase activity (GO:0008649);;	--	hypothetical protein [Candidatus Phytoplasma pruni]	Ribosomal RNA adenine dimethylase
jwb-nkyGM000678	[J]	Translation, ribosomal structure and biogenesis	--	K00974|2.96405e-68|pml:ATP_00238|cca; CCA-adding enzyme (tRNA adenylyl-/cytidylyl-transferase) (tRNA CCA-pyrophosphorylase); K00974 tRNA nucleotidyltransferase (CCA-adding enzyme) [EC:2.7.7.72 3.1.3.- 3.1.4.-] (A)	hypothetical protein [Vaccinium witches&apos;-broom phytoplasma]	Poly A polymerase head domain
jwb-nkyGM000117	[O]	Posttranslational modification, protein turnover, chaperones	Molecular Function: metalloendopeptidase activity (GO:0004222);; Molecular Function: ATP binding (GO:0005524);; Cellular Component: plasma membrane (GO:0005886);; Biological Process: ATP catabolic process (GO:0006200);; Biological Process: proteolysis (GO:0006508);; Molecular Function: zinc ion binding (GO:0008270);; Cellular Component: integral component of membrane (GO:0016021);; Molecular Func…	--	HflB protein [Candidatus Phytoplasma mali]	Peptidase family M41
jwb-nkyGM000135	[J]	Translation, ribosomal structure and biogenesis	Molecular Function: structural constituent of ribosome (GO:0003735);; Cellular Component: ribosome (GO:0005840);; Biological Process: translation (GO:0006412);;	K02916|1.93544e-23|apal:BN85407700|rpmI; 50S ribosomal protein L35; K02916 large subunit ribosomal protein L35 (A)	50S ribosomal protein L35 [Acholeplasma palmae]	Ribosomal protein L35
jwb-nkyGM000234	[L]	Replication, recombination and repair	Molecular Function: transferase activity (GO:0016740);;	K02316|1.29427e-32|ayw:AYWB_285|dnaG; DNA primase (EC:2.7.7.-); K02316 DNA primase [EC:2.7.7.-] (A)	DNA primase [Beet leafhopper transmitted virescence phytoplasma]	DNA primase catalytic core, N-terminal domain
jwb-nkyGM000382	[R]	General function prediction only	Molecular Function: organic cyclic compound binding (GO:0097159);; Molecular Function: heterocyclic compound binding (GO:1901363);;	K14540|1.91981e-69|pml:ATP_00076|hypothetical protein; K14540 ribosome biogenesis GTPase A (A)	hypothetical protein [Italian clover phyllody phytoplasma]	50S ribosome-binding GTPase
jwb-nkyGM000100	--	--	Molecular Function: DNA binding (GO:0003677);; Cellular Component: cytoplasm (GO:0005737);; Cellular Component: nucleoid (GO:0009295);;	K09747|2.95624e-21|ayw:AYWB_118|hypothetical protein; K09747 hypothetical protein (A)	MULTISPECIES: DNA-binding protein [16SrII (Peanut WB group)]	YbaB/EbfC DNA-binding family
jwb-nkyGM000466	[K]	Transcription	Biological Process: DNA-templated transcription, termination (GO:0006353);; Biological Process: regulation of DNA-templated transcription, elongation (GO:0032784);;	K02601|2.43395e-66|psol:S284_04610|nusG; Transcription antitermination protein NusG; K02601 transcriptional antiterminator NusG (A)	transcription termination/antitermination factor NusG [Italian clover phyllody phytoplasma]	Transcription termination factor nusG
jwb-nkyGM000371	[R]	General function prediction only	Molecular Function: oxidoreductase activity (GO:0016491);; Biological Process: cell redox homeostasis (GO:0045454);; Molecular Function: flavin adenine dinucleotide binding (GO:0050660);; Biological Process: oxidation-reduction process (GO:0055114);;	K00359|0|poy:PAM_441|hcaD; NAD-dependent dehydrogenase (A)	hypothetical protein [Milkweed yellows phytoplasma]	Pyridine nucleotide-disulphide oxidoreductase
jwb-nkyGM000348	[S]	Function unknown	--	--	phage-Associated protein [Candidatus Phytoplasma australiense]	Protein of unknown function (DUF4065)
jwb-nkyGM000071	[F]	Nucleotide transport and metabolism	Molecular Function: ATP binding (GO:0005524);; Cellular Component: cytoplasm (GO:0005737);; Biological Process: cellular amino acid biosynthetic process (GO:0008652);; Biological Process: phosphorylation (GO:0016310);; Molecular Function: UMP kinase activity (GO:0033862);; Biological Process: 'de novo' CTP biosynthetic process (GO:0044210);;	K09903|7.11564e-112|poy:PAM_167|pyrH; uridylate kinase; K09903 uridylate kinase [EC:2.7.4.22] (A)	uridylate kinase [Candidatus Phytoplasma pruni]	Amino acid kinase family
jwb-nkyGM000102	[I]	Lipid transport and metabolism	--	K17103|7.7862e-44|pml:ATP_00047|pssA; CDP-diacylglycerol--serine O-phosphatidyltransferase (EC:2.7.8.8); K17103 CDP-diacylglycerol---serine O-phosphatidyltransferase [EC:2.7.8.8] (A)	hypothetical protein [Candidatus Phytoplasma phoenicium]	CDP-alcohol phosphatidyltransferase
jwb-nkyGM000254	[E]	Amino acid transport and metabolism	Molecular Function: ATP binding (GO:0005524);; Biological Process: ATP catabolic process (GO:0006200);; Molecular Function: peptide transporter activity (GO:0015197);; Biological Process: peptide transport (GO:0015833);; Cellular Component: membrane (GO:0016020);; Molecular Function: ATPase activity (GO:0016887);;	--	ABC-type dipeptide/oligopeptide transport system, ATPase component [Candidatus Phytoplasma phoenicium]	ABC transporter
jwb-nkyGM000595	--	--	--	--	MULTISPECIES: hypothetical protein [Candidatus Phytoplasma]	--

## Sheet: Function_anno.stat
#Anno_Database	Annotated_Number	300<=length<1000	length>=1000
COG_Annotated	375	187	4
GO_Annotated	324	157	4
KEGG_Annotated	319	152	3
Nr_Annotated	568	220	10
Pfam_Annotated	442	197	8
All_Annotated	573	220	10

## Sheet: GO.list
jwb-nkyGM000001	GO:0000166	GO:0016020	GO:0017111
jwb-nkyGM000002	GO:0030529
jwb-nkyGM000003	GO:0005488	GO:0016779	GO:0032774
jwb-nkyGM000004	GO:0003723	GO:0030529
jwb-nkyGM000005	GO:0003723	GO:0005622
jwb-nkyGM000006	GO:0003735	GO:0005840	GO:0006412
jwb-nkyGM000007	GO:0003743	GO:0006413
jwb-nkyGM000008	GO:0004177	GO:0006508	GO:0008235	GO:0009987	GO:0046872
jwb-nkyGM000009	GO:0005886	GO:0006605	GO:0016021	GO:0043952	GO:0065002
jwb-nkyGM000010	GO:0003735	GO:0006412	GO:0015934	GO:0019843
jwb-nkyGM000011	GO:0003735	GO:0006412	GO:0015934
jwb-nkyGM000012	GO:0003735	GO:0006412	GO:0015935	GO:0019843
jwb-nkyGM000013	GO:0003735	GO:0005840	GO:0006412
jwb-nkyGM000014	GO:0003735	GO:0005840	GO:0006412	GO:0019843
jwb-nkyGM000015	GO:0003723	GO:0030529
jwb-nkyGM000016	GO:0003735	GO:0005840	GO:0006412	GO:0019843
jwb-nkyGM000017	GO:0000049	GO:0003735	GO:0005840	GO:0006412	GO:0019843
jwb-nkyGM000018	GO:0003735	GO:0005840	GO:0006412	GO:0019843
jwb-nkyGM000019	GO:0003735	GO:0006412	GO:0015934	GO:0019843
jwb-nkyGM000020	GO:0003735	GO:0005840	GO:0006412	GO:0019843
jwb-nkyGM000021	GO:0003735	GO:0005840	GO:0006412
jwb-nkyGM000022	GO:0000049	GO:0003735	GO:0005840	GO:0006412	GO:0019843
jwb-nkyGM000023	GO:0003729	GO:0003735	GO:0006412	GO:0015935	GO:0019843
jwb-nkyGM000024	GO:0003735	GO:0006412	GO:0015934	GO:0019843
jwb-nkyGM000025	GO:0003735	GO:0006412	GO:0015935	GO:0019843
jwb-nkyGM000026	GO:0003735	GO:0006412	GO:0015934	GO:0016740	GO:0019843
jwb-nkyGM000027	GO:0000166	GO:0003735	GO:0005840	GO:0006412	GO:0019843
jwb-nkyGM000028	GO:0003723	GO:0030529
jwb-nkyGM000029	GO:0003735	GO:0005840	GO:0006412	GO:0019843
jwb-nkyGM000030	GO:0000049	GO:0003735	GO:0005840	GO:0006412
jwb-nkyGM000031	GO:0006364	GO:0008168	GO:0032259
jwb-nkyGM000032	GO:0016779	GO:0032774
jwb-nkyGM000033	GO:0000166	GO:0006796	GO:0016301
jwb-nkyGM000034	GO:0000166	GO:0004812	GO:0006418
jwb-nkyGM000035	GO:0006631
jwb-nkyGM000036	GO:0004518
jwb-nkyGM000037	GO:0000166	GO:0004812	GO:0006418
jwb-nkyGM000038	GO:0009451	GO:0016853
jwb-nkyGM000039	GO:0008233	GO:0016020	GO:0043167	GO:0043170	GO:0044238	GO:0097159	GO:1901363
jwb-nkyGM000040	GO:0000166	GO:0004812	GO:0006418
jwb-nkyGM000041	GO:0005622
jwb-nkyGM000048	GO:0006629	GO:0016020	GO:0016746
jwb-nkyGM000050	GO:0003735	GO:0005840	GO:0006412
jwb-nkyGM000052	GO:0006072	GO:0006629	GO:0016616
jwb-nkyGM000053	GO:0000166
jwb-nkyGM000054	GO:0000166	GO:0004812	GO:0006418
jwb-nkyGM000055	GO:0000166	GO:0016740	GO:0043167	GO:0044237	GO:0044281
jwb-nkyGM000057	GO:0003723	GO:0030529
jwb-nkyGM000060	GO:0008152	GO:0016787
jwb-nkyGM000061	GO:0005488	GO:0016787
jwb-nkyGM000062	GO:0006281	GO:0016799
jwb-nkyGM000068	GO:0003735	GO:0005840	GO:0006412
jwb-nkyGM000069	GO:0016740
jwb-nkyGM000070	GO:0006412
jwb-nkyGM000071	GO:0005524	GO:0005737	GO:0008652	GO:0016310	GO:0033862	GO:0044210
jwb-nkyGM000073	GO:0003735	GO:0006412	GO:0015935
jwb-nkyGM000074	GO:0009117	GO:0016787
jwb-nkyGM000075	GO:0006310	GO:0044763
jwb-nkyGM000084	GO:0005524	GO:0006810	GO:0016021	GO:0042626
jwb-nkyGM000085	GO:0016020
jwb-nkyGM000086	GO:0005524	GO:0006200	GO:0016887
jwb-nkyGM000087	GO:0006810	GO:0044699
jwb-nkyGM000089	GO:0008152	GO:0016491
jwb-nkyGM000090	GO:0000166	GO:0004386
jwb-nkyGM000091	GO:0004519	GO:0006974	GO:0046872	GO:0090304
jwb-nkyGM000096	GO:0000166	GO:0004386
jwb-nkyGM000099	GO:0003824
jwb-nkyGM000100	GO:0003677	GO:0005737	GO:0009295
jwb-nkyGM000103	GO:0004609	GO:0006646
jwb-nkyGM000104	GO:0003883	GO:0005524	GO:0006541	GO:0044210
jwb-nkyGM000107	GO:0004525	GO:0005737	GO:0006364	GO:0006397	GO:0008033	GO:0016075	GO:0019843	GO:0046872	GO:0090305
jwb-nkyGM000108	GO:0005737	GO:0006633	GO:0008654	GO:0016616	GO:0016747	GO:0055114
jwb-nkyGM000109	GO:0000166	GO:0004386
jwb-nkyGM000110	GO:0016787
jwb-nkyGM000111	GO:0009117	GO:0019205	GO:0043167	GO:0097159	GO:1901363
jwb-nkyGM000114	GO:0005524	GO:0005737	GO:0042026	GO:0051082
jwb-nkyGM000115	GO:0000166	GO:0006810	GO:0009987	GO:0016887
jwb-nkyGM000116	GO:0017111
jwb-nkyGM000117	GO:0004222	GO:0005524	GO:0005886	GO:0006200	GO:0006508	GO:0008270	GO:0016021	GO:0016887	GO:0030163
jwb-nkyGM000120	GO:0017111
jwb-nkyGM000121	GO:0003676	GO:0006281	GO:0016798	GO:0016829
jwb-nkyGM000123	GO:0003723	GO:0016788	GO:0046872
jwb-nkyGM000124	GO:0005488	GO:0016787
jwb-nkyGM000125	GO:0004518	GO:0006259	GO:0006974	GO:0046872
jwb-nkyGM000130	GO:0005488	GO:0016787	GO:0044238	GO:0071704
jwb-nkyGM000135	GO:0003735	GO:0005840	GO:0006412
jwb-nkyGM000136	GO:0003735	GO:0005840	GO:0006353	GO:0006412	GO:0019843
jwb-nkyGM000138	GO:0016798
jwb-nkyGM000139	GO:0003735	GO:0005840	GO:0006412
jwb-nkyGM000140	GO:0003723	GO:0004519	GO:0090304
jwb-nkyGM000160	GO:0003677	GO:0004518	GO:0090305
jwb-nkyGM000161	GO:0004798	GO:0005524	GO:0006233	GO:0006235	GO:0016310
jwb-nkyGM000164	GO:0003677	GO:0003678	GO:0005524	GO:0006260	GO:0032508
jwb-nkyGM000165	GO:0003677	GO:0003700	GO:0003899	GO:0006352	GO:0006355	GO:0016987
jwb-nkyGM000166	GO:0003697	GO:0006260
jwb-nkyGM000169	GO:0003677	GO:0030261
jwb-nkyGM000172	GO:0003677	GO:0004222	GO:0004518	GO:0005524	GO:0005886	GO:0006200	GO:0006508	GO:0008270	GO:0016021	GO:0016887	GO:0030163	GO:0051301	GO:0090305
jwb-nkyGM000177	GO:0003677	GO:0004518	GO:0090305
jwb-nkyGM000178	GO:0004798	GO:0005524	GO:0006233	GO:0006235	GO:0016310
jwb-nkyGM000181	GO:0003677	GO:0003678	GO:0005524	GO:0006260	GO:0032508
jwb-nkyGM000182	GO:0003677	GO:0003896	GO:0006269	GO:0008270	GO:1990077
jwb-nkyGM000184	GO:0003676	GO:0015074
jwb-nkyGM000186	GO:0008168	GO:0032259
jwb-nkyGM000189	GO:0003677	GO:0004519	GO:0090305
jwb-nkyGM000190	GO:0003677	GO:0004518	GO:0090305
jwb-nkyGM000200	GO:0004222	GO:0005524	GO:0005886	GO:0006200	GO:0006508	GO:0008270	GO:0016021	GO:0016887	GO:0030163
jwb-nkyGM000203	GO:0016829
jwb-nkyGM000208	GO:0005509
jwb-nkyGM000209	GO:0016740	GO:0032259
jwb-nkyGM000210	GO:0003824
jwb-nkyGM000212	GO:0003676	GO:0006355
jwb-nkyGM000213	GO:0016740
jwb-nkyGM000214	GO:0003676	GO:0004518	GO:0005737	GO:0006281	GO:0006310	GO:0090305
jwb-nkyGM000215	GO:0003676	GO:0016876	GO:0043167	GO:0044238	GO:0044260
jwb-nkyGM000216	GO:0003735	GO:0006412	GO:0015934
jwb-nkyGM000218	GO:0003677	GO:0003700	GO:0003899	GO:0006352	GO:0006355	GO:0016987
jwb-nkyGM000219	GO:0016740
jwb-nkyGM000220	GO:0004820	GO:0005524	GO:0005737	GO:0006426
jwb-nkyGM000221	GO:0003723	GO:0003824	GO:0044464
jwb-nkyGM000222	GO:0004519	GO:0042254	GO:0046872	GO:0090304
jwb-nkyGM000223	GO:0003735	GO:0005840	GO:0006412
jwb-nkyGM000225	GO:0004176	GO:0004252	GO:0005524	GO:0005737	GO:0006200	GO:0006515	GO:0033554	GO:0043565
jwb-nkyGM000226	GO:0009987
jwb-nkyGM000227	GO:0008152	GO:0008649
jwb-nkyGM000234	GO:0016740
jwb-nkyGM000244	GO:0003677	GO:0004518	GO:0090305
jwb-nkyGM000249	GO:0008168	GO:0032259
jwb-nkyGM000253	GO:0009451	GO:0016866
jwb-nkyGM000254	GO:0005524	GO:0006200	GO:0015197	GO:0015833	GO:0016020	GO:0016887
jwb-nkyGM000255	GO:0005524	GO:0006200	GO:0015197	GO:0015833	GO:0016020	GO:0016887
jwb-nkyGM000256	GO:0016020
jwb-nkyGM000257	GO:0016020
jwb-nkyGM000260	GO:0006364	GO:0008168	GO:0032259
jwb-nkyGM000261	GO:0002098	GO:0005737	GO:0050660
jwb-nkyGM000263	GO:0016787
jwb-nkyGM000264	GO:0000166	GO:0006259	GO:0016301	GO:0043167
jwb-nkyGM000265	GO:0003723	GO:0030529
jwb-nkyGM000266	GO:0004372	GO:0005737	GO:0008168	GO:0019264	GO:0030170	GO:0032259	GO:0035999
jwb-nkyGM000267	GO:0004748	GO:0005524	GO:0005971	GO:0006260	GO:0055114
jwb-nkyGM000268	GO:0000166	GO:0006260	GO:0043565
jwb-nkyGM000269	GO:0016740
jwb-nkyGM000271	GO:0000166	GO:0004812	GO:0006418
jwb-nkyGM000276	GO:0004222	GO:0005524	GO:0005886	GO:0006200	GO:0006508	GO:0008270	GO:0016021	GO:0016887	GO:0030163
jwb-nkyGM000280	GO:0004473	GO:0006108	GO:0016619	GO:0046872	GO:0051287	GO:0055114
jwb-nkyGM000282	GO:0016787
jwb-nkyGM000283	GO:0003677	GO:0003700	GO:0003899	GO:0006352	GO:0006355	GO:0016987
jwb-nkyGM000284	GO:0003697	GO:0006260
jwb-nkyGM000287	GO:0003677	GO:0030261
jwb-nkyGM000290	GO:0003677	GO:0004222	GO:0004518	GO:0005524	GO:0005886	GO:0006200	GO:0006508	GO:0008270	GO:0016021	GO:0016887	GO:0030163	GO:0051301	GO:0090305
jwb-nkyGM000294	GO:0003677	GO:0004518	GO:0090305
jwb-nkyGM000300	GO:0003677	GO:0004518	GO:0090305
jwb-nkyGM000301	GO:0004798	GO:0005524	GO:0006233	GO:0006235	GO:0016310
jwb-nkyGM000304	GO:0003677	GO:0003678	GO:0005524	GO:0006260	GO:0032508
jwb-nkyGM000305	GO:0003677	GO:0003896	GO:0006269	GO:0008270	GO:1990077
jwb-nkyGM000309	GO:0003676	GO:0015074
jwb-nkyGM000310	GO:0003676	GO:0015074
jwb-nkyGM000314	GO:0003723	GO:0010467	GO:0034645	GO:0044238
jwb-nkyGM000315	GO:0000166	GO:0005622	GO:0006412
jwb-nkyGM000317	GO:0016787	GO:0097159	GO:1901363
jwb-nkyGM000318	GO:0022857	GO:0055085
jwb-nkyGM000319	GO:0004347	GO:0005737	GO:0006094	GO:0006096
jwb-nkyGM000322	GO:0003676	GO:0004816	GO:0005524	GO:0005737	GO:0006421
jwb-nkyGM000323	GO:0005524	GO:0006200	GO:0008643	GO:0016887
jwb-nkyGM000324	GO:0006810	GO:0016020
jwb-nkyGM000325	GO:0006810	GO:0016020
jwb-nkyGM000327	GO:0003676	GO:0016787	GO:0030145
jwb-nkyGM000328	GO:0000166	GO:0005622	GO:0008033	GO:0016787	GO:0043167
jwb-nkyGM000329	GO:0004829	GO:0005524	GO:0005737	GO:0006435	GO:0046872
jwb-nkyGM000331	GO:0016787
jwb-nkyGM000332	GO:0000166	GO:0016020	GO:0017111
jwb-nkyGM000333	GO:0000166	GO:0006464	GO:0016740
jwb-nkyGM000334	GO:0043167
jwb-nkyGM000335	GO:0005524	GO:0006457	GO:0006950	GO:0051082
jwb-nkyGM000336	GO:0005488
jwb-nkyGM000356	GO:0000166	GO:0004812	GO:0006418	GO:0046872
jwb-nkyGM000358	GO:0006310	GO:0044763
jwb-nkyGM000361	GO:0003747	GO:0006412
jwb-nkyGM000362	GO:0000166	GO:0004386	GO:0006259
jwb-nkyGM000363	GO:0003723	GO:0030529
jwb-nkyGM000364	GO:0003735	GO:0005840	GO:0006412	GO:0019843
jwb-nkyGM000365	GO:0003677
jwb-nkyGM000368	GO:0008168	GO:0016070	GO:0032259
jwb-nkyGM000369	GO:0016787
jwb-nkyGM000370	GO:0003676	GO:0004527	GO:0016779	GO:0090304
jwb-nkyGM000371	GO:0016491	GO:0045454	GO:0050660	GO:0055114
jwb-nkyGM000372	GO:0005524	GO:0005737	GO:0005886	GO:0006605	GO:0017038	GO:0065002
jwb-nkyGM000373	GO:0005737	GO:0006415	GO:0016149
jwb-nkyGM000375	GO:0016874
jwb-nkyGM000376	GO:0000166	GO:0003723	GO:0008033	GO:0016740
jwb-nkyGM000377	GO:0008728	GO:0015969	GO:0016301	GO:0016310
jwb-nkyGM000378	GO:0006412	GO:0016874
jwb-nkyGM000379	GO:0000166	GO:0004812	GO:0006418
jwb-nkyGM000382	GO:0097159	GO:1901363
jwb-nkyGM000383	GO:0000166	GO:0003916	GO:0043167
jwb-nkyGM000384	GO:0009987
jwb-nkyGM000385	GO:0000166	GO:0003723	GO:0006612	GO:0017111	GO:0048500
jwb-nkyGM000386	GO:0003676	GO:0004527	GO:0008152	GO:0016779
jwb-nkyGM000387	GO:0005488	GO:0016787	GO:0044238	GO:0071704
jwb-nkyGM000388	GO:0016747	GO:0051144
jwb-nkyGM000389	GO:0003824
jwb-nkyGM000390	GO:0000154	GO:0008170	GO:0016433	GO:0032259
jwb-nkyGM000391	GO:0007049	GO:0051301
jwb-nkyGM000392	GO:0000166	GO:0016787	GO:0043167
jwb-nkyGM000394	GO:0003677	GO:0003700	GO:0003899	GO:0006352	GO:0006355	GO:0016987
jwb-nkyGM000395	GO:0003697	GO:0006260
jwb-nkyGM000398	GO:0003677	GO:0030261
jwb-nkyGM000402	GO:0003723	GO:0003964	GO:0006278
jwb-nkyGM000403	GO:0003677	GO:0004222	GO:0004518	GO:0005524	GO:0005886	GO:0006200	GO:0006508	GO:0008270	GO:0016021	GO:0016887	GO:0030163	GO:0051301	GO:0090305
jwb-nkyGM000413	GO:0003677	GO:0004518	GO:0090305
jwb-nkyGM000420	GO:0003677	GO:0004518	GO:0090305
jwb-nkyGM000421	GO:0004798	GO:0005524	GO:0006233	GO:0006235	GO:0016310
jwb-nkyGM000424	GO:0003677	GO:0003678	GO:0005524	GO:0006260	GO:0032508
jwb-nkyGM000425	GO:0003677	GO:0003896	GO:0006269	GO:0008270	GO:1990077
jwb-nkyGM000429	GO:0003676	GO:0015074
jwb-nkyGM000430	GO:0003676	GO:0015074
jwb-nkyGM000439	GO:0000287	GO:0004427	GO:0005737	GO:0006796
jwb-nkyGM000440	GO:0003723	GO:0005737
jwb-nkyGM000442	GO:0000015	GO:0000287	GO:0004634	GO:0005576	GO:0006096	GO:0009986
jwb-nkyGM000443	GO:0005737	GO:0006096	GO:0030145	GO:0046537
jwb-nkyGM000444	GO:0003872	GO:0005524	GO:0005945	GO:0006002	GO:0006096	GO:0016310	GO:0046872
jwb-nkyGM000445	GO:0004618	GO:0005524	GO:0005737	GO:0006096	GO:0016310
jwb-nkyGM000446	GO:0004365	GO:0006006	GO:0050661	GO:0051287	GO:0055114
jwb-nkyGM000447	GO:0004332	GO:0006096	GO:0008270	GO:0016491	GO:0030388	GO:0055114
jwb-nkyGM000448	GO:0003824
jwb-nkyGM000450	GO:0000287	GO:0003677	GO:0003918	GO:0005524	GO:0005694	GO:0005737	GO:0006261	GO:0006265
jwb-nkyGM000451	GO:0003677	GO:0003918	GO:0005524	GO:0005694	GO:0006265
jwb-nkyGM000453	GO:0043170	GO:0044238
jwb-nkyGM000454	GO:0004222	GO:0005737	GO:0070526
jwb-nkyGM000455	GO:0000166	GO:0004812	GO:0006418
jwb-nkyGM000458	GO:0003735	GO:0005840	GO:0006412
jwb-nkyGM000459	GO:0003735	GO:0005840	GO:0006412
jwb-nkyGM000460	GO:0000166	GO:0004812	GO:0006418
jwb-nkyGM000461	GO:0006412	GO:0016874	GO:0043167
jwb-nkyGM000462	GO:0016787	GO:0097159	GO:1901363
jwb-nkyGM000463	GO:0000166	GO:0006812	GO:0008168	GO:0016070	GO:0019829	GO:0032259	GO:0043167
jwb-nkyGM000464	GO:0030529
jwb-nkyGM000466	GO:0006353	GO:0032784
jwb-nkyGM000467	GO:0003735	GO:0005840	GO:0006412	GO:0019843
jwb-nkyGM000468	GO:0000049	GO:0003735	GO:0006417	GO:0015934	GO:0019843
jwb-nkyGM000469	GO:0003723	GO:0005622
jwb-nkyGM000470	GO:0030529
jwb-nkyGM000471	GO:0003677	GO:0003899	GO:0006351	GO:0032549
jwb-nkyGM000472	GO:0003677	GO:0003899	GO:0006351
jwb-nkyGM000473	GO:0000049	GO:0003735	GO:0006412	GO:0015935	GO:0019843
jwb-nkyGM000474	GO:0000049	GO:0003735	GO:0006412	GO:0015935	GO:0019843
jwb-nkyGM000475	GO:0003746	GO:0003924	GO:0005525	GO:0005737	GO:0006184	GO:0006414
jwb-nkyGM000476	GO:0003746	GO:0003924	GO:0005525	GO:0005622	GO:0006184	GO:0006414
jwb-nkyGM000479	GO:0005215	GO:0005886	GO:0006810	GO:0016021
jwb-nkyGM000480	GO:0016020
jwb-nkyGM000481	GO:0005524	GO:0005886	GO:0006200	GO:0015594	GO:0015595	GO:0015846	GO:0043190
jwb-nkyGM000482	GO:0003746	GO:0003924	GO:0005525	GO:0005886	GO:0006184	GO:0006414	GO:0043022	GO:0045727
jwb-nkyGM000483	GO:0000166	GO:0016787	GO:0043167
jwb-nkyGM000484	GO:0097159	GO:1901363
jwb-nkyGM000485	GO:0006412	GO:0016874	GO:0043039	GO:0043167	GO:0097159	GO:1901363
jwb-nkyGM000488	GO:0004222	GO:0005524	GO:0005886	GO:0006200	GO:0006508	GO:0008270	GO:0016021	GO:0016887	GO:0030163
jwb-nkyGM000494	GO:0004222	GO:0005524	GO:0006139	GO:0006508	GO:0016020	GO:0017111	GO:0046872	GO:0051301	GO:1901575
jwb-nkyGM000506	GO:0008152	GO:0016740
jwb-nkyGM000507	GO:0008168	GO:0032259
jwb-nkyGM000511	GO:0006259
jwb-nkyGM000512	GO:0003824
jwb-nkyGM000513	GO:0004222	GO:0005524	GO:0005886	GO:0006200	GO:0006508	GO:0008270	GO:0016021	GO:0016887	GO:0030163
jwb-nkyGM000527	GO:0005488	GO:0016787
jwb-nkyGM000531	GO:0008233	GO:0016020	GO:0043167	GO:0043170	GO:0044238	GO:0097159	GO:1901363
jwb-nkyGM000535	GO:0000166	GO:0008237	GO:0016020	GO:0017111	GO:0019538	GO:0046872	GO:1901575
jwb-nkyGM000536	GO:0005488	GO:0016020	GO:0016787
jwb-nkyGM000537	GO:0005975	GO:0016616
jwb-nkyGM000540	GO:0006007	GO:0016853	GO:0044237
jwb-nkyGM000543	GO:0004386	GO:0006259	GO:0033554	GO:0097159	GO:1901363
jwb-nkyGM000544	GO:0003677	GO:0005524	GO:0006281	GO:0006310	GO:0009378	GO:0009432
jwb-nkyGM000551	GO:0000287	GO:0004743	GO:0006096	GO:0016310	GO:0030955
jwb-nkyGM000553	GO:0003735	GO:0005840	GO:0006412
jwb-nkyGM000554	GO:0005737	GO:0006400	GO:0032259	GO:0052906
jwb-nkyGM000555	GO:0003735	GO:0005840	GO:0006412
jwb-nkyGM000556	GO:0000166	GO:0004812	GO:0006418
jwb-nkyGM000558	GO:0000166	GO:0015821	GO:0016020	GO:0017111	GO:0043865	GO:0071944
jwb-nkyGM000560	GO:0016020
jwb-nkyGM000563	GO:0000166	GO:0007049	GO:0051301
jwb-nkyGM000564	GO:0000166	GO:0004812	GO:0006418
jwb-nkyGM000565	GO:0005524	GO:0006812	GO:0008168	GO:0016021	GO:0016070	GO:0019829	GO:0032259	GO:0046872
jwb-nkyGM000571	GO:0016070	GO:0016779
jwb-nkyGM000572	GO:0000166
jwb-nkyGM000573	GO:0016787	GO:0097159	GO:1901363
jwb-nkyGM000574	GO:0000166	GO:0008237	GO:0016020	GO:0017111	GO:0019538	GO:0046872	GO:1901575
jwb-nkyGM000577	GO:0004519	GO:0005488	GO:0016020	GO:0090304
jwb-nkyGM000579	GO:0000166	GO:0016740
jwb-nkyGM000580	GO:0006412
jwb-nkyGM000581	GO:0005985	GO:0009018	GO:0016798	GO:0043169
jwb-nkyGM000590	GO:0016740
jwb-nkyGM000591	GO:0003677	GO:0003700	GO:0003899	GO:0006352	GO:0006355	GO:0016987
jwb-nkyGM000592	GO:0003676	GO:0009007	GO:0032775
jwb-nkyGM000593	GO:0003697	GO:0006260
jwb-nkyGM000594	GO:0003677	GO:0030261
jwb-nkyGM000597	GO:0003677	GO:0004222	GO:0004518	GO:0005524	GO:0005886	GO:0006200	GO:0006508	GO:0008270	GO:0016021	GO:0016887	GO:0030163	GO:0090305
jwb-nkyGM000606	GO:0003677	GO:0004518	GO:0090305
jwb-nkyGM000607	GO:0004798	GO:0005524	GO:0006233	GO:0006235	GO:0016310
jwb-nkyGM000610	GO:0003677	GO:0003678	GO:0005524	GO:0006260	GO:0032508
jwb-nkyGM000611	GO:0003677	GO:0003896	GO:0006269	GO:0008270	GO:1990077
jwb-nkyGM000613	GO:0003676	GO:0015074
jwb-nkyGM000615	GO:0005622	GO:0008238	GO:0019538	GO:0046872
jwb-nkyGM000616	GO:0003677	GO:0004518	GO:0090305
jwb-nkyGM000623	GO:0000166	GO:0043167
jwb-nkyGM000624	GO:0003735	GO:0005840	GO:0006412
jwb-nkyGM000626	GO:0003735	GO:0005840	GO:0006412	GO:0019843
jwb-nkyGM000630	GO:0003824
jwb-nkyGM000631	GO:0000166	GO:0004812	GO:0006418	GO:0046872
jwb-nkyGM000634	GO:0008152	GO:0016740
jwb-nkyGM000636	GO:0008233
jwb-nkyGM000637	GO:0005488	GO:0016787	GO:0044238	GO:0071704
jwb-nkyGM000640	GO:0003677	GO:0004518	GO:0090305
jwb-nkyGM000648	GO:0016787
jwb-nkyGM000651	GO:0005488	GO:0016787	GO:0044238	GO:0071704
jwb-nkyGM000661	GO:0003677	GO:0004518	GO:0090305
jwb-nkyGM000666	GO:0003735	GO:0006412	GO:0015935	GO:0019843
jwb-nkyGM000669	GO:0016020
jwb-nkyGM000674	GO:0006974	GO:0090304
jwb-nkyGM000675	GO:0006974	GO:0016787	GO:0043167	GO:0090304	GO:0097159	GO:1901363
jwb-nkyGM000676	GO:0003677	GO:0004386	GO:0005524	GO:0005737	GO:0006289	GO:0009381	GO:0009432	GO:0090305
jwb-nkyGM000679	GO:0003824
jwb-nkyGM000681	GO:0001522	GO:0008033	GO:0016853
jwb-nkyGM000686	GO:0004222	GO:0005524	GO:0005886	GO:0006200	GO:0006508	GO:0008270	GO:0016021	GO:0016887	GO:0030163
jwb-nkyGM000690	GO:0003824	GO:0044238	GO:0071704
jwb-nkyGM000692	GO:0006631	GO:0016740	GO:0046872	GO:1901576
jwb-nkyGM000693	GO:0005488	GO:0006259	GO:0006974	GO:0016874
jwb-nkyGM000694	GO:0016888

## Sheet: GO_tree.stat
#GO_Function	Unigene_number	Unigene_ID
Biological Process	388
Biological Process: 'de novo' CTP biosynthetic process (GO:0044210);	2	jwb-nkyGM000071;jwb-nkyGM000104
Biological Process: ATP catabolic process (GO:0006200);	16	jwb-nkyGM000254;jwb-nkyGM000597;jwb-nkyGM000225;jwb-nkyGM000255;jwb-nkyGM000172;jwb-nkyGM000686;jwb-nkyGM000117;jwb-nkyGM000276;jwb-nkyGM000488;jwb-nkyGM000200;jwb-nkyGM000513;jwb-nkyGM000403;jwb-nkyGM000481;jwb-nkyGM000086;jwb-nkyGM000323;jwb-nkyGM000290
Biological Process: DNA duplex unwinding (GO:0032508);	5	jwb-nkyGM000181;jwb-nkyGM000424;jwb-nkyGM000304;jwb-nkyGM000164;jwb-nkyGM000610
Biological Process: DNA integration (GO:0015074);	6	jwb-nkyGM000309;jwb-nkyGM000184;jwb-nkyGM000613;jwb-nkyGM000430;jwb-nkyGM000310;jwb-nkyGM000429
Biological Process: DNA metabolic process (GO:0006259);	6	jwb-nkyGM000264;jwb-nkyGM000693;jwb-nkyGM000511;jwb-nkyGM000362;jwb-nkyGM000125;jwb-nkyGM000543
Biological Process: DNA methylation on adenine (GO:0032775);	1	jwb-nkyGM000592
Biological Process: DNA recombination (GO:0006310);	4	jwb-nkyGM000358;jwb-nkyGM000544;jwb-nkyGM000214;jwb-nkyGM000075
Biological Process: DNA repair (GO:0006281);	4	jwb-nkyGM000062;jwb-nkyGM000121;jwb-nkyGM000544;jwb-nkyGM000214
Biological Process: DNA replication (GO:0006260);	11	jwb-nkyGM000268;jwb-nkyGM000284;jwb-nkyGM000610;jwb-nkyGM000424;jwb-nkyGM000181;jwb-nkyGM000166;jwb-nkyGM000164;jwb-nkyGM000304;jwb-nkyGM000593;jwb-nkyGM000395;jwb-nkyGM000267
Biological Process: DNA replication, synthesis of RNA primer (GO:0006269);	4	jwb-nkyGM000611;jwb-nkyGM000305;jwb-nkyGM000425;jwb-nkyGM000182
Biological Process: DNA topological change (GO:0006265);	2	jwb-nkyGM000450;jwb-nkyGM000451
Biological Process: DNA-dependent DNA replication (GO:0006261);	1	jwb-nkyGM000450
Biological Process: DNA-templated transcription, initiation (GO:0006352);	5	jwb-nkyGM000283;jwb-nkyGM000394;jwb-nkyGM000165;jwb-nkyGM000591;jwb-nkyGM000218
Biological Process: DNA-templated transcription, termination (GO:0006353);	2	jwb-nkyGM000136;jwb-nkyGM000466
Biological Process: GTP catabolic process (GO:0006184);	3	jwb-nkyGM000476;jwb-nkyGM000475;jwb-nkyGM000482
Biological Process: RNA biosynthetic process (GO:0032774);	2	jwb-nkyGM000032;jwb-nkyGM000003
Biological Process: RNA metabolic process (GO:0016070);	4	jwb-nkyGM000571;jwb-nkyGM000368;jwb-nkyGM000565;jwb-nkyGM000463
Biological Process: RNA modification (GO:0009451);	2	jwb-nkyGM000253;jwb-nkyGM000038
Biological Process: RNA-dependent DNA replication (GO:0006278);	1	jwb-nkyGM000402
Biological Process: SOS response (GO:0009432);	2	jwb-nkyGM000676;jwb-nkyGM000544
Biological Process: asparaginyl-tRNA aminoacylation (GO:0006421);	1	jwb-nkyGM000322
Biological Process: carbohydrate metabolic process (GO:0005975);	1	jwb-nkyGM000537
Biological Process: carbohydrate transport (GO:0008643);	1	jwb-nkyGM000323
Biological Process: cation transport (GO:0006812);	2	jwb-nkyGM000565;jwb-nkyGM000463
Biological Process: cell cycle (GO:0007049);	2	jwb-nkyGM000563;jwb-nkyGM000391
Biological Process: cell division (GO:0051301);	6	jwb-nkyGM000563;jwb-nkyGM000391;jwb-nkyGM000403;jwb-nkyGM000494;jwb-nkyGM000290;jwb-nkyGM000172
Biological Process: cell redox homeostasis (GO:0045454);	1	jwb-nkyGM000371
Biological Process: cellular amino acid biosynthetic process (GO:0008652);	1	jwb-nkyGM000071
Biological Process: cellular macromolecule biosynthetic process (GO:0034645);	1	jwb-nkyGM000314
Biological Process: cellular macromolecule metabolic process (GO:0044260);	1	jwb-nkyGM000215
Biological Process: cellular metabolic process (GO:0044237);	2	jwb-nkyGM000055;jwb-nkyGM000540
Biological Process: cellular process (GO:0009987);	4	jwb-nkyGM000115;jwb-nkyGM000384;jwb-nkyGM000008;jwb-nkyGM000226
Biological Process: cellular protein modification process (GO:0006464);	1	jwb-nkyGM000333
Biological Process: cellular response to DNA damage stimulus (GO:0006974);	5	jwb-nkyGM000125;jwb-nkyGM000091;jwb-nkyGM000675;jwb-nkyGM000674;jwb-nkyGM000693
Biological Process: cellular response to stress (GO:0033554);	2	jwb-nkyGM000225;jwb-nkyGM000543
Biological Process: chromosome condensation (GO:0030261);	4	jwb-nkyGM000287;jwb-nkyGM000594;jwb-nkyGM000398;jwb-nkyGM000169
Biological Process: dTDP biosynthetic process (GO:0006233);	5	jwb-nkyGM000301;jwb-nkyGM000161;jwb-nkyGM000607;jwb-nkyGM000178;jwb-nkyGM000421
Biological Process: dTTP biosynthetic process (GO:0006235);	5	jwb-nkyGM000178;jwb-nkyGM000421;jwb-nkyGM000161;jwb-nkyGM000301;jwb-nkyGM000607
Biological Process: fatty acid biosynthetic process (GO:0006633);	1	jwb-nkyGM000108
Biological Process: fatty acid metabolic process (GO:0006631);	2	jwb-nkyGM000035;jwb-nkyGM000692
Biological Process: fructose 1,6-bisphosphate metabolic process (GO:0030388);	1	jwb-nkyGM000447
Biological Process: fructose 6-phosphate metabolic process (GO:0006002);	1	jwb-nkyGM000444
Biological Process: gene expression (GO:0010467);	1	jwb-nkyGM000314
Biological Process: gluconeogenesis (GO:0006094);	1	jwb-nkyGM000319
Biological Process: glucose catabolic process (GO:0006007);	1	jwb-nkyGM000540
Biological Process: glucose metabolic process (GO:0006006);	1	jwb-nkyGM000446
Biological Process: glutamine metabolic process (GO:0006541);	1	jwb-nkyGM000104
Biological Process: glycerol-3-phosphate metabolic process (GO:0006072);	1	jwb-nkyGM000052
Biological Process: glycine biosynthetic process from serine (GO:0019264);	1	jwb-nkyGM000266
Biological Process: glycolytic process (GO:0006096);	7	jwb-nkyGM000443;jwb-nkyGM000447;jwb-nkyGM000551;jwb-nkyGM000444;jwb-nkyGM000319;jwb-nkyGM000442;jwb-nkyGM000445
Biological Process: glycyl-tRNA aminoacylation (GO:0006426);	1	jwb-nkyGM000220
Biological Process: guanosine tetraphosphate metabolic process (GO:0015969);	1	jwb-nkyGM000377
Biological Process: intracellular protein transmembrane transport (GO:0065002);	2	jwb-nkyGM000009;jwb-nkyGM000372
Biological Process: lipid metabolic process (GO:0006629);	2	jwb-nkyGM000052;jwb-nkyGM000048
Biological Process: mRNA processing (GO:0006397);	1	jwb-nkyGM000107
Biological Process: macromolecule metabolic process (GO:0043170);	3	jwb-nkyGM000531;jwb-nkyGM000039;jwb-nkyGM000453
Biological Process: malate metabolic process (GO:0006108);	1	jwb-nkyGM000280
Biological Process: metabolic process (GO:0008152);	6	jwb-nkyGM000506;jwb-nkyGM000386;jwb-nkyGM000227;jwb-nkyGM000089;jwb-nkyGM000060;jwb-nkyGM000634
Biological Process: methionine transport (GO:0015821);	1	jwb-nkyGM000558
Biological Process: methylation (GO:0032259);	12	jwb-nkyGM000368;jwb-nkyGM000209;jwb-nkyGM000186;jwb-nkyGM000565;jwb-nkyGM000554;jwb-nkyGM000249;jwb-nkyGM000260;jwb-nkyGM000266;jwb-nkyGM000507;jwb-nkyGM000463;jwb-nkyGM000390;jwb-nkyGM000031
Biological Process: misfolded or incompletely synthesized protein catabolic process (GO:0006515);	1	jwb-nkyGM000225
Biological Process: nucleic acid metabolic process (GO:0090304);	7	jwb-nkyGM000140;jwb-nkyGM000370;jwb-nkyGM000091;jwb-nkyGM000577;jwb-nkyGM000675;jwb-nkyGM000674;jwb-nkyGM000222
Biological Process: nucleic acid phosphodiester bond hydrolysis (GO:0090305);	20	jwb-nkyGM000661;jwb-nkyGM000420;jwb-nkyGM000177;jwb-nkyGM000290;jwb-nkyGM000190;jwb-nkyGM000403;jwb-nkyGM000160;jwb-nkyGM000413;jwb-nkyGM000676;jwb-nkyGM000616;jwb-nkyGM000172;jwb-nkyGM000214;jwb-nkyGM000294;jwb-nkyGM000189;jwb-nkyGM000606;jwb-nkyGM000597;jwb-nkyGM000244;jwb-nkyGM000107;jwb-nkyGM000300;jwb-nkyGM000640
Biological Process: nucleobase-containing compound metabolic process (GO:0006139);	1	jwb-nkyGM000494
Biological Process: nucleotide metabolic process (GO:0009117);	2	jwb-nkyGM000074;jwb-nkyGM000111
Biological Process: nucleotide-excision repair (GO:0006289);	1	jwb-nkyGM000676
Biological Process: organic substance biosynthetic process (GO:1901576);	1	jwb-nkyGM000692
Biological Process: organic substance catabolic process (GO:1901575);	3	jwb-nkyGM000535;jwb-nkyGM000574;jwb-nkyGM000494
Biological Process: organic substance metabolic process (GO:0071704);	5	jwb-nkyGM000130;jwb-nkyGM000637;jwb-nkyGM000690;jwb-nkyGM000651;jwb-nkyGM000387
Biological Process: oxidation-reduction process (GO:0055114);	6	jwb-nkyGM000280;jwb-nkyGM000446;jwb-nkyGM000447;jwb-nkyGM000108;jwb-nkyGM000371;jwb-nkyGM000267
Biological Process: peptide transport (GO:0015833);	2	jwb-nkyGM000254;jwb-nkyGM000255
Biological Process: phosphate-containing compound metabolic process (GO:0006796);	2	jwb-nkyGM000439;jwb-nkyGM000033
Biological Process: phosphatidylethanolamine biosynthetic process (GO:0006646);	1	jwb-nkyGM000103
Biological Process: phospholipid biosynthetic process (GO:0008654);	1	jwb-nkyGM000108
Biological Process: phosphorylation (GO:0016310);	10	jwb-nkyGM000161;jwb-nkyGM000551;jwb-nkyGM000071;jwb-nkyGM000444;jwb-nkyGM000607;jwb-nkyGM000178;jwb-nkyGM000377;jwb-nkyGM000421;jwb-nkyGM000301;jwb-nkyGM000445
Biological Process: polyamine transport (GO:0015846);	1	jwb-nkyGM000481
Biological Process: positive regulation of translation (GO:0045727);	1	jwb-nkyGM000482
Biological Process: primary metabolic process (GO:0044238);	10	jwb-nkyGM000039;jwb-nkyGM000690;jwb-nkyGM000637;jwb-nkyGM000453;jwb-nkyGM000651;jwb-nkyGM000387;jwb-nkyGM000531;jwb-nkyGM000130;jwb-nkyGM000314;jwb-nkyGM000215
Biological Process: propanediol catabolic process (GO:0051144);	1	jwb-nkyGM000388
Biological Process: protein catabolic process (GO:0030163);	10	jwb-nkyGM000172;jwb-nkyGM000290;jwb-nkyGM000403;jwb-nkyGM000597;jwb-nkyGM000488;jwb-nkyGM000200;jwb-nkyGM000513;jwb-nkyGM000686;jwb-nkyGM000117;jwb-nkyGM000276
Biological Process: protein folding (GO:0006457);	1	jwb-nkyGM000335
Biological Process: protein import (GO:0017038);	1	jwb-nkyGM000372
Biological Process: protein metabolic process (GO:0019538);	3	jwb-nkyGM000535;jwb-nkyGM000615;jwb-nkyGM000574
Biological Process: protein refolding (GO:0042026);	1	jwb-nkyGM000114
Biological Process: protein targeting (GO:0006605);	2	jwb-nkyGM000372;jwb-nkyGM000009
Biological Process: protein targeting to membrane (GO:0006612);	1	jwb-nkyGM000385
Biological Process: protein transport by the Sec complex (GO:0043952);	1	jwb-nkyGM000009
Biological Process: proteolysis (GO:0006508);	12	jwb-nkyGM000290;jwb-nkyGM000494;jwb-nkyGM000008;jwb-nkyGM000172;jwb-nkyGM000403;jwb-nkyGM000597;jwb-nkyGM000513;jwb-nkyGM000200;jwb-nkyGM000488;jwb-nkyGM000276;jwb-nkyGM000117;jwb-nkyGM000686
Biological Process: pseudouridine synthesis (GO:0001522);	1	jwb-nkyGM000681
Biological Process: rRNA catabolic process (GO:0016075);	1	jwb-nkyGM000107
Biological Process: rRNA modification (GO:0000154);	1	jwb-nkyGM000390
Biological Process: rRNA processing (GO:0006364);	3	jwb-nkyGM000031;jwb-nkyGM000260;jwb-nkyGM000107
Biological Process: regulation of DNA-templated transcription, elongation (GO:0032784);	1	jwb-nkyGM000466
Biological Process: regulation of transcription, DNA-templated (GO:0006355);	6	jwb-nkyGM000283;jwb-nkyGM000394;jwb-nkyGM000218;jwb-nkyGM000212;jwb-nkyGM000165;jwb-nkyGM000591
Biological Process: regulation of translation (GO:0006417);	1	jwb-nkyGM000468
Biological Process: response to stress (GO:0006950);	1	jwb-nkyGM000335
Biological Process: ribosome biogenesis (GO:0042254);	1	jwb-nkyGM000222
Biological Process: single-organism cellular process (GO:0044763);	2	jwb-nkyGM000075;jwb-nkyGM000358
Biological Process: single-organism process (GO:0044699);	1	jwb-nkyGM000087
Biological Process: small molecule metabolic process (GO:0044281);	1	jwb-nkyGM000055
Biological Process: sucrose metabolic process (GO:0005985);	1	jwb-nkyGM000581
Biological Process: tRNA aminoacylation (GO:0043039);	1	jwb-nkyGM000485
Biological Process: tRNA aminoacylation for protein translation (GO:0006418);	12	jwb-nkyGM000356;jwb-nkyGM000054;jwb-nkyGM000564;jwb-nkyGM000460;jwb-nkyGM000037;jwb-nkyGM000034;jwb-nkyGM000556;jwb-nkyGM000040;jwb-nkyGM000455;jwb-nkyGM000271;jwb-nkyGM000631;jwb-nkyGM000379
Biological Process: tRNA modification (GO:0006400);	1	jwb-nkyGM000554
Biological Process: tRNA processing (GO:0008033);	4	jwb-nkyGM000107;jwb-nkyGM000328;jwb-nkyGM000681;jwb-nkyGM000376
Biological Process: tRNA wobble uridine modification (GO:0002098);	1	jwb-nkyGM000261
Biological Process: tetrahydrofolate interconversion (GO:0035999);	1	jwb-nkyGM000266
Biological Process: threonyl-tRNA aminoacylation (GO:0006435);	1	jwb-nkyGM000329
Biological Process: threonylcarbamoyladenosine biosynthetic process (GO:0070526);	1	jwb-nkyGM000454
Biological Process: transcription, DNA-templated (GO:0006351);	2	jwb-nkyGM000472;jwb-nkyGM000471
Biological Process: translation (GO:0006412);	46	jwb-nkyGM000315;jwb-nkyGM000050;jwb-nkyGM000006;jwb-nkyGM000216;jwb-nkyGM000013;jwb-nkyGM000361;jwb-nkyGM000467;jwb-nkyGM000073;jwb-nkyGM000027;jwb-nkyGM000030;jwb-nkyGM000580;jwb-nkyGM000461;jwb-nkyGM000666;jwb-nkyGM000022;jwb-nkyGM000068;jwb-nkyGM000019;jwb-nkyGM000378;jwb-nkyGM000017;jwb-nkyGM000553;jwb-nkyGM000458;jwb-nkyGM000136;jwb-nkyGM000364;jwb-nkyGM000626;jwb-nkyGM000473;jwb-nkyGM000555…
Biological Process: translational elongation (GO:0006414);	3	jwb-nkyGM000482;jwb-nkyGM000475;jwb-nkyGM000476
Biological Process: translational initiation (GO:0006413);	1	jwb-nkyGM000007
Biological Process: translational termination (GO:0006415);	1	jwb-nkyGM000373
Biological Process: transmembrane transport (GO:0055085);	1	jwb-nkyGM000318
Biological Process: transport (GO:0006810);	6	jwb-nkyGM000084;jwb-nkyGM000325;jwb-nkyGM000324;jwb-nkyGM000087;jwb-nkyGM000479;jwb-nkyGM000115
Cellular Component	146
Cellular Component: 6-phosphofructokinase complex (GO:0005945);	1	jwb-nkyGM000444
Cellular Component: ATP-binding cassette (ABC) transporter complex (GO:0043190);	1	jwb-nkyGM000481
Cellular Component: cell part (GO:0044464);	1	jwb-nkyGM000221
Cellular Component: cell periphery (GO:0071944);	1	jwb-nkyGM000558
Cellular Component: cell surface (GO:0009986);	1	jwb-nkyGM000442
Cellular Component: chromosome (GO:0005694);	2	jwb-nkyGM000450;jwb-nkyGM000451
Cellular Component: cytoplasm (GO:0005737);	24	jwb-nkyGM000220;jwb-nkyGM000266;jwb-nkyGM000475;jwb-nkyGM000261;jwb-nkyGM000439;jwb-nkyGM000440;jwb-nkyGM000322;jwb-nkyGM000373;jwb-nkyGM000676;jwb-nkyGM000329;jwb-nkyGM000554;jwb-nkyGM000107;jwb-nkyGM000225;jwb-nkyGM000071;jwb-nkyGM000454;jwb-nkyGM000450;jwb-nkyGM000214;jwb-nkyGM000114;jwb-nkyGM000319;jwb-nkyGM000445;jwb-nkyGM000108;jwb-nkyGM000443;jwb-nkyGM000372;jwb-nkyGM000100
Cellular Component: extracellular region (GO:0005576);	1	jwb-nkyGM000442
Cellular Component: integral component of membrane (GO:0016021);	14	jwb-nkyGM000403;jwb-nkyGM000597;jwb-nkyGM000009;jwb-nkyGM000084;jwb-nkyGM000172;jwb-nkyGM000479;jwb-nkyGM000290;jwb-nkyGM000686;jwb-nkyGM000117;jwb-nkyGM000565;jwb-nkyGM000276;jwb-nkyGM000488;jwb-nkyGM000200;jwb-nkyGM000513
Cellular Component: intracellular (GO:0005622);	7	jwb-nkyGM000469;jwb-nkyGM000041;jwb-nkyGM000315;jwb-nkyGM000615;jwb-nkyGM000005;jwb-nkyGM000328;jwb-nkyGM000476
Cellular Component: large ribosomal subunit (GO:0015934);	7	jwb-nkyGM000216;jwb-nkyGM000019;jwb-nkyGM000468;jwb-nkyGM000026;jwb-nkyGM000011;jwb-nkyGM000010;jwb-nkyGM000024
Cellular Component: membrane (GO:0016020);	21	jwb-nkyGM000001;jwb-nkyGM000577;jwb-nkyGM000574;jwb-nkyGM000325;jwb-nkyGM000560;jwb-nkyGM000332;jwb-nkyGM000531;jwb-nkyGM000048;jwb-nkyGM000257;jwb-nkyGM000256;jwb-nkyGM000085;jwb-nkyGM000669;jwb-nkyGM000039;jwb-nkyGM000254;jwb-nkyGM000324;jwb-nkyGM000535;jwb-nkyGM000558;jwb-nkyGM000255;jwb-nkyGM000480;jwb-nkyGM000536;jwb-nkyGM000494
Cellular Component: nucleoid (GO:0009295);	1	jwb-nkyGM000100
Cellular Component: phosphopyruvate hydratase complex (GO:0000015);	1	jwb-nkyGM000442
Cellular Component: plasma membrane (GO:0005886);	15	jwb-nkyGM000513;jwb-nkyGM000372;jwb-nkyGM000488;jwb-nkyGM000200;jwb-nkyGM000276;jwb-nkyGM000686;jwb-nkyGM000117;jwb-nkyGM000479;jwb-nkyGM000482;jwb-nkyGM000290;jwb-nkyGM000172;jwb-nkyGM000597;jwb-nkyGM000009;jwb-nkyGM000403;jwb-nkyGM000481
Cellular Component: primosome complex (GO:1990077);	4	jwb-nkyGM000182;jwb-nkyGM000425;jwb-nkyGM000305;jwb-nkyGM000611
Cellular Component: ribonucleoprotein complex (GO:0030529);	9	jwb-nkyGM000002;jwb-nkyGM000470;jwb-nkyGM000464;jwb-nkyGM000057;jwb-nkyGM000028;jwb-nkyGM000363;jwb-nkyGM000015;jwb-nkyGM000004;jwb-nkyGM000265
Cellular Component: ribonucleoside-diphosphate reductase complex (GO:0005971);	1	jwb-nkyGM000267
Cellular Component: ribosome (GO:0005840);	26	jwb-nkyGM000006;jwb-nkyGM000223;jwb-nkyGM000013;jwb-nkyGM000050;jwb-nkyGM000068;jwb-nkyGM000022;jwb-nkyGM000018;jwb-nkyGM000016;jwb-nkyGM000467;jwb-nkyGM000027;jwb-nkyGM000030;jwb-nkyGM000626;jwb-nkyGM000555;jwb-nkyGM000135;jwb-nkyGM000364;jwb-nkyGM000139;jwb-nkyGM000459;jwb-nkyGM000136;jwb-nkyGM000458;jwb-nkyGM000017;jwb-nkyGM000553;jwb-nkyGM000021;jwb-nkyGM000014;jwb-nkyGM000029;jwb-nkyGM000020…
Cellular Component: signal recognition particle (GO:0048500);	1	jwb-nkyGM000385
Cellular Component: small ribosomal subunit (GO:0015935);	7	jwb-nkyGM000025;jwb-nkyGM000012;jwb-nkyGM000023;jwb-nkyGM000073;jwb-nkyGM000666;jwb-nkyGM000474;jwb-nkyGM000473
Molecular Function	606
Molecular Function: 2,3-bisphosphoglycerate-independent phosphoglycerate mutase activity (GO:0046537);	1	jwb-nkyGM000443
Molecular Function: 6-phosphofructokinase activity (GO:0003872);	1	jwb-nkyGM000444
Molecular Function: ATP binding (GO:0005524);	44	jwb-nkyGM000172;jwb-nkyGM000494;jwb-nkyGM000161;jwb-nkyGM000178;jwb-nkyGM000372;jwb-nkyGM000335;jwb-nkyGM000610;jwb-nkyGM000565;jwb-nkyGM000445;jwb-nkyGM000114;jwb-nkyGM000323;jwb-nkyGM000164;jwb-nkyGM000304;jwb-nkyGM000084;jwb-nkyGM000220;jwb-nkyGM000607;jwb-nkyGM000200;jwb-nkyGM000117;jwb-nkyGM000686;jwb-nkyGM000276;jwb-nkyGM000450;jwb-nkyGM000597;jwb-nkyGM000071;jwb-nkyGM000255;jwb-nkyGM000225…
Molecular Function: ATP-dependent peptidase activity (GO:0004176);	1	jwb-nkyGM000225
Molecular Function: ATPase activity (GO:0016887);	15	jwb-nkyGM000200;jwb-nkyGM000488;jwb-nkyGM000115;jwb-nkyGM000513;jwb-nkyGM000117;jwb-nkyGM000686;jwb-nkyGM000254;jwb-nkyGM000276;jwb-nkyGM000323;jwb-nkyGM000172;jwb-nkyGM000086;jwb-nkyGM000290;jwb-nkyGM000597;jwb-nkyGM000403;jwb-nkyGM000255
Molecular Function: ATPase activity, coupled to transmembrane movement of substances (GO:0042626);	1	jwb-nkyGM000084
Molecular Function: CTP synthase activity (GO:0003883);	1	jwb-nkyGM000104
Molecular Function: DNA binding (GO:0003677);	43	jwb-nkyGM000172;jwb-nkyGM000616;jwb-nkyGM000606;jwb-nkyGM000471;jwb-nkyGM000244;jwb-nkyGM000287;jwb-nkyGM000100;jwb-nkyGM000610;jwb-nkyGM000611;jwb-nkyGM000661;jwb-nkyGM000398;jwb-nkyGM000420;jwb-nkyGM000177;jwb-nkyGM000190;jwb-nkyGM000305;jwb-nkyGM000304;jwb-nkyGM000164;jwb-nkyGM000160;jwb-nkyGM000591;jwb-nkyGM000425;jwb-nkyGM000283;jwb-nkyGM000169;jwb-nkyGM000218;jwb-nkyGM000594;jwb-nkyGM000413…
Molecular Function: DNA helicase activity (GO:0003678);	5	jwb-nkyGM000424;jwb-nkyGM000181;jwb-nkyGM000610;jwb-nkyGM000164;jwb-nkyGM000304
Molecular Function: DNA primase activity (GO:0003896);	4	jwb-nkyGM000305;jwb-nkyGM000611;jwb-nkyGM000182;jwb-nkyGM000425
Molecular Function: DNA topoisomerase activity (GO:0003916);	1	jwb-nkyGM000383
Molecular Function: DNA topoisomerase type II (ATP-hydrolyzing) activity (GO:0003918);	2	jwb-nkyGM000451;jwb-nkyGM000450
Molecular Function: DNA-directed RNA polymerase activity (GO:0003899);	7	jwb-nkyGM000165;jwb-nkyGM000591;jwb-nkyGM000218;jwb-nkyGM000471;jwb-nkyGM000394;jwb-nkyGM000472;jwb-nkyGM000283
Molecular Function: GTP binding (GO:0005525);	3	jwb-nkyGM000482;jwb-nkyGM000475;jwb-nkyGM000476
Molecular Function: GTP diphosphokinase activity (GO:0008728);	1	jwb-nkyGM000377
Molecular Function: GTPase activity (GO:0003924);	3	jwb-nkyGM000482;jwb-nkyGM000476;jwb-nkyGM000475
Molecular Function: N-methyltransferase activity (GO:0008170);	1	jwb-nkyGM000390
Molecular Function: NAD binding (GO:0051287);	2	jwb-nkyGM000446;jwb-nkyGM000280
Molecular Function: NADP binding (GO:0050661);	1	jwb-nkyGM000446
Molecular Function: RNA binding (GO:0003723);	16	jwb-nkyGM000005;jwb-nkyGM000440;jwb-nkyGM000469;jwb-nkyGM000015;jwb-nkyGM000363;jwb-nkyGM000028;jwb-nkyGM000057;jwb-nkyGM000123;jwb-nkyGM000376;jwb-nkyGM000221;jwb-nkyGM000140;jwb-nkyGM000265;jwb-nkyGM000004;jwb-nkyGM000314;jwb-nkyGM000402;jwb-nkyGM000385
Molecular Function: RNA-directed DNA polymerase activity (GO:0003964);	1	jwb-nkyGM000402
Molecular Function: UMP kinase activity (GO:0033862);	1	jwb-nkyGM000071
Molecular Function: aminoacyl-tRNA ligase activity (GO:0004812);	12	jwb-nkyGM000040;jwb-nkyGM000037;jwb-nkyGM000034;jwb-nkyGM000556;jwb-nkyGM000271;jwb-nkyGM000631;jwb-nkyGM000379;jwb-nkyGM000455;jwb-nkyGM000564;jwb-nkyGM000460;jwb-nkyGM000356;jwb-nkyGM000054
Molecular Function: aminopeptidase activity (GO:0004177);	1	jwb-nkyGM000008
Molecular Function: asparagine-tRNA ligase activity (GO:0004816);	1	jwb-nkyGM000322
Molecular Function: binding (GO:0005488);	12	jwb-nkyGM000061;jwb-nkyGM000336;jwb-nkyGM000130;jwb-nkyGM000536;jwb-nkyGM000003;jwb-nkyGM000693;jwb-nkyGM000387;jwb-nkyGM000651;jwb-nkyGM000124;jwb-nkyGM000637;jwb-nkyGM000527;jwb-nkyGM000577
Molecular Function: calcium ion binding (GO:0005509);	1	jwb-nkyGM000208
Molecular Function: catalytic activity (GO:0003824);	9	jwb-nkyGM000389;jwb-nkyGM000512;jwb-nkyGM000679;jwb-nkyGM000690;jwb-nkyGM000630;jwb-nkyGM000099;jwb-nkyGM000221;jwb-nkyGM000448;jwb-nkyGM000210
Molecular Function: cation binding (GO:0043169);	1	jwb-nkyGM000581
Molecular Function: cation-transporting ATPase activity (GO:0019829);	2	jwb-nkyGM000463;jwb-nkyGM000565
Molecular Function: endodeoxyribonuclease activity, producing 5'-phosphomonoesters (GO:0016888);	1	jwb-nkyGM000694
Molecular Function: endonuclease activity (GO:0004519);	5	jwb-nkyGM000140;jwb-nkyGM000189;jwb-nkyGM000091;jwb-nkyGM000577;jwb-nkyGM000222
Molecular Function: excinuclease ABC activity (GO:0009381);	1	jwb-nkyGM000676
Molecular Function: exonuclease activity (GO:0004527);	2	jwb-nkyGM000386;jwb-nkyGM000370
Molecular Function: exopeptidase activity (GO:0008238);	1	jwb-nkyGM000615
Molecular Function: flavin adenine dinucleotide binding (GO:0050660);	2	jwb-nkyGM000371;jwb-nkyGM000261
Molecular Function: four-way junction helicase activity (GO:0009378);	1	jwb-nkyGM000544
Molecular Function: fructose-bisphosphate aldolase activity (GO:0004332);	1	jwb-nkyGM000447
Molecular Function: glucose-6-phosphate isomerase activity (GO:0004347);	1	jwb-nkyGM000319
Molecular Function: glyceraldehyde-3-phosphate dehydrogenase (NAD+) (phosphorylating) activity (GO:0004365);	1	jwb-nkyGM000446
Molecular Function: glycine hydroxymethyltransferase activity (GO:0004372);	1	jwb-nkyGM000266
Molecular Function: glycine-tRNA ligase activity (GO:0004820);	1	jwb-nkyGM000220
Molecular Function: helicase activity (GO:0004386);	6	jwb-nkyGM000090;jwb-nkyGM000676;jwb-nkyGM000096;jwb-nkyGM000109;jwb-nkyGM000543;jwb-nkyGM000362
Molecular Function: heterocyclic compound binding (GO:1901363);	11	jwb-nkyGM000484;jwb-nkyGM000531;jwb-nkyGM000675;jwb-nkyGM000543;jwb-nkyGM000111;jwb-nkyGM000462;jwb-nkyGM000039;jwb-nkyGM000382;jwb-nkyGM000573;jwb-nkyGM000485;jwb-nkyGM000317
Molecular Function: hydrolase activity (GO:0016787);	24	jwb-nkyGM000387;jwb-nkyGM000327;jwb-nkyGM000124;jwb-nkyGM000074;jwb-nkyGM000060;jwb-nkyGM000483;jwb-nkyGM000527;jwb-nkyGM000637;jwb-nkyGM000317;jwb-nkyGM000282;jwb-nkyGM000573;jwb-nkyGM000392;jwb-nkyGM000675;jwb-nkyGM000651;jwb-nkyGM000328;jwb-nkyGM000331;jwb-nkyGM000263;jwb-nkyGM000110;jwb-nkyGM000061;jwb-nkyGM000130;jwb-nkyGM000536;jwb-nkyGM000462;jwb-nkyGM000648;jwb-nkyGM000369
Molecular Function: hydrolase activity, acting on ester bonds (GO:0016788);	1	jwb-nkyGM000123
Molecular Function: hydrolase activity, acting on glycosyl bonds (GO:0016798);	3	jwb-nkyGM000121;jwb-nkyGM000138;jwb-nkyGM000581
Molecular Function: hydrolase activity, hydrolyzing N-glycosyl compounds (GO:0016799);	1	jwb-nkyGM000062
Molecular Function: inorganic diphosphatase activity (GO:0004427);	1	jwb-nkyGM000439
Molecular Function: intramolecular transferase activity (GO:0016866);	1	jwb-nkyGM000253
Molecular Function: ion binding (GO:0043167);	16	jwb-nkyGM000215;jwb-nkyGM000111;jwb-nkyGM000334;jwb-nkyGM000328;jwb-nkyGM000675;jwb-nkyGM000463;jwb-nkyGM000461;jwb-nkyGM000264;jwb-nkyGM000039;jwb-nkyGM000383;jwb-nkyGM000531;jwb-nkyGM000623;jwb-nkyGM000485;jwb-nkyGM000392;jwb-nkyGM000055;jwb-nkyGM000483
Molecular Function: isomerase activity (GO:0016853);	3	jwb-nkyGM000038;jwb-nkyGM000540;jwb-nkyGM000681
Molecular Function: kinase activity (GO:0016301);	3	jwb-nkyGM000377;jwb-nkyGM000033;jwb-nkyGM000264
Molecular Function: ligase activity (GO:0016874);	5	jwb-nkyGM000375;jwb-nkyGM000485;jwb-nkyGM000461;jwb-nkyGM000693;jwb-nkyGM000378
Molecular Function: ligase activity, forming aminoacyl-tRNA and related compounds (GO:0016876);	1	jwb-nkyGM000215
Molecular Function: lyase activity (GO:0016829);	2	jwb-nkyGM000121;jwb-nkyGM000203
Molecular Function: mRNA binding (GO:0003729);	1	jwb-nkyGM000023
Molecular Function: magnesium ion binding (GO:0000287);	4	jwb-nkyGM000442;jwb-nkyGM000551;jwb-nkyGM000439;jwb-nkyGM000450
Molecular Function: malate dehydrogenase (decarboxylating) (NAD+) activity (GO:0016619);	1	jwb-nkyGM000280
Molecular Function: malate dehydrogenase (decarboxylating) (NADP+) activity (GO:0004473);	1	jwb-nkyGM000280
Molecular Function: manganese ion binding (GO:0030145);	2	jwb-nkyGM000327;jwb-nkyGM000443
Molecular Function: metal ion binding (GO:0046872);	17	jwb-nkyGM000280;jwb-nkyGM000631;jwb-nkyGM000615;jwb-nkyGM000574;jwb-nkyGM000329;jwb-nkyGM000123;jwb-nkyGM000535;jwb-nkyGM000107;jwb-nkyGM000444;jwb-nkyGM000494;jwb-nkyGM000091;jwb-nkyGM000125;jwb-nkyGM000008;jwb-nkyGM000356;jwb-nkyGM000222;jwb-nkyGM000565;jwb-nkyGM000692
Molecular Function: metalloendopeptidase activity (GO:0004222);	12	jwb-nkyGM000494;jwb-nkyGM000290;jwb-nkyGM000172;jwb-nkyGM000597;jwb-nkyGM000403;jwb-nkyGM000454;jwb-nkyGM000513;jwb-nkyGM000200;jwb-nkyGM000488;jwb-nkyGM000276;jwb-nkyGM000117;jwb-nkyGM000686
Molecular Function: metalloexopeptidase activity (GO:0008235);	1	jwb-nkyGM000008
Molecular Function: metallopeptidase activity (GO:0008237);	2	jwb-nkyGM000535;jwb-nkyGM000574
Molecular Function: methionine transmembrane transporter activity (GO:0043865);	1	jwb-nkyGM000558
Molecular Function: methyltransferase activity (GO:0008168);	9	jwb-nkyGM000565;jwb-nkyGM000186;jwb-nkyGM000368;jwb-nkyGM000031;jwb-nkyGM000463;jwb-nkyGM000507;jwb-nkyGM000266;jwb-nkyGM000249;jwb-nkyGM000260
Molecular Function: nuclease activity (GO:0004518);	19	jwb-nkyGM000606;jwb-nkyGM000214;jwb-nkyGM000125;jwb-nkyGM000294;jwb-nkyGM000616;jwb-nkyGM000172;jwb-nkyGM000244;jwb-nkyGM000597;jwb-nkyGM000640;jwb-nkyGM000300;jwb-nkyGM000290;jwb-nkyGM000190;jwb-nkyGM000177;jwb-nkyGM000661;jwb-nkyGM000420;jwb-nkyGM000160;jwb-nkyGM000403;jwb-nkyGM000413;jwb-nkyGM000036
Molecular Function: nucleic acid binding (GO:0003676);	15	jwb-nkyGM000370;jwb-nkyGM000184;jwb-nkyGM000215;jwb-nkyGM000214;jwb-nkyGM000322;jwb-nkyGM000327;jwb-nkyGM000592;jwb-nkyGM000429;jwb-nkyGM000310;jwb-nkyGM000386;jwb-nkyGM000212;jwb-nkyGM000121;jwb-nkyGM000613;jwb-nkyGM000309;jwb-nkyGM000430
Molecular Function: nucleobase-containing compound kinase activity (GO:0019205);	1	jwb-nkyGM000111
Molecular Function: nucleoside-triphosphatase activity (GO:0017111);	9	jwb-nkyGM000494;jwb-nkyGM000116;jwb-nkyGM000535;jwb-nkyGM000558;jwb-nkyGM000332;jwb-nkyGM000574;jwb-nkyGM000385;jwb-nkyGM000120;jwb-nkyGM000001
Molecular Function: nucleotide binding (GO:0000166);	41	jwb-nkyGM000556;jwb-nkyGM000034;jwb-nkyGM000090;jwb-nkyGM000332;jwb-nkyGM000631;jwb-nkyGM000574;jwb-nkyGM000055;jwb-nkyGM000572;jwb-nkyGM000268;jwb-nkyGM000001;jwb-nkyGM000037;jwb-nkyGM000558;jwb-nkyGM000535;jwb-nkyGM000463;jwb-nkyGM000333;jwb-nkyGM000264;jwb-nkyGM000109;jwb-nkyGM000383;jwb-nkyGM000563;jwb-nkyGM000623;jwb-nkyGM000379;jwb-nkyGM000392;jwb-nkyGM000376;jwb-nkyGM000579;jwb-nkyGM000483…
Molecular Function: nucleotidyltransferase activity (GO:0016779);	5	jwb-nkyGM000386;jwb-nkyGM000003;jwb-nkyGM000370;jwb-nkyGM000571;jwb-nkyGM000032
Molecular Function: organic cyclic compound binding (GO:0097159);	11	jwb-nkyGM000111;jwb-nkyGM000543;jwb-nkyGM000675;jwb-nkyGM000531;jwb-nkyGM000484;jwb-nkyGM000382;jwb-nkyGM000485;jwb-nkyGM000317;jwb-nkyGM000573;jwb-nkyGM000462;jwb-nkyGM000039
Molecular Function: oxidoreductase activity (GO:0016491);	3	jwb-nkyGM000447;jwb-nkyGM000371;jwb-nkyGM000089
Molecular Function: oxidoreductase activity, acting on the CH-OH group of donors, NAD or NADP as acceptor (GO:0016616);	3	jwb-nkyGM000108;jwb-nkyGM000052;jwb-nkyGM000537
Molecular Function: peptidase activity (GO:0008233);	3	jwb-nkyGM000636;jwb-nkyGM000039;jwb-nkyGM000531
Molecular Function: peptide transporter activity (GO:0015197);	2	jwb-nkyGM000254;jwb-nkyGM000255
Molecular Function: phosphatidylserine decarboxylase activity (GO:0004609);	1	jwb-nkyGM000103
Molecular Function: phosphoglycerate kinase activity (GO:0004618);	1	jwb-nkyGM000445
Molecular Function: phosphopyruvate hydratase activity (GO:0004634);	1	jwb-nkyGM000442
Molecular Function: potassium ion binding (GO:0030955);	1	jwb-nkyGM000551
Molecular Function: putrescine-importing ATPase activity (GO:0015594);	1	jwb-nkyGM000481
Molecular Function: pyridoxal phosphate binding (GO:0030170);	1	jwb-nkyGM000266
Molecular Function: pyruvate kinase activity (GO:0004743);	1	jwb-nkyGM000551
Molecular Function: rRNA (adenine) methyltransferase activity (GO:0016433);	1	jwb-nkyGM000390
Molecular Function: rRNA binding (GO:0019843);	24	jwb-nkyGM000018;jwb-nkyGM000022;jwb-nkyGM000019;jwb-nkyGM000016;jwb-nkyGM000467;jwb-nkyGM000027;jwb-nkyGM000010;jwb-nkyGM000666;jwb-nkyGM000474;jwb-nkyGM000107;jwb-nkyGM000024;jwb-nkyGM000468;jwb-nkyGM000020;jwb-nkyGM000012;jwb-nkyGM000025;jwb-nkyGM000023;jwb-nkyGM000014;jwb-nkyGM000029;jwb-nkyGM000364;jwb-nkyGM000473;jwb-nkyGM000626;jwb-nkyGM000017;jwb-nkyGM000026;jwb-nkyGM000136
Molecular Function: rRNA methyltransferase activity (GO:0008649);	1	jwb-nkyGM000227
Molecular Function: ribonuclease III activity (GO:0004525);	1	jwb-nkyGM000107
Molecular Function: ribonucleoside binding (GO:0032549);	1	jwb-nkyGM000471
Molecular Function: ribonucleoside-diphosphate reductase activity, thioredoxin disulfide as acceptor (GO:0004748);	1	jwb-nkyGM000267
Molecular Function: ribosome binding (GO:0043022);	1	jwb-nkyGM000482
Molecular Function: sequence-specific DNA binding (GO:0043565);	2	jwb-nkyGM000268;jwb-nkyGM000225
Molecular Function: sequence-specific DNA binding transcription factor activity (GO:0003700);	5	jwb-nkyGM000218;jwb-nkyGM000591;jwb-nkyGM000165;jwb-nkyGM000283;jwb-nkyGM000394
Molecular Function: serine-type endopeptidase activity (GO:0004252);	1	jwb-nkyGM000225
Molecular Function: sigma factor activity (GO:0016987);	5	jwb-nkyGM000218;jwb-nkyGM000165;jwb-nkyGM000591;jwb-nkyGM000283;jwb-nkyGM000394
Molecular Function: single-stranded DNA binding (GO:0003697);	4	jwb-nkyGM000284;jwb-nkyGM000593;jwb-nkyGM000395;jwb-nkyGM000166
Molecular Function: site-specific DNA-methyltransferase (adenine-specific) activity (GO:0009007);	1	jwb-nkyGM000592
Molecular Function: spermidine-importing ATPase activity (GO:0015595);	1	jwb-nkyGM000481
Molecular Function: structural constituent of ribosome (GO:0003735);	40	jwb-nkyGM000474;jwb-nkyGM000223;jwb-nkyGM000024;jwb-nkyGM000468;jwb-nkyGM000016;jwb-nkyGM000018;jwb-nkyGM000010;jwb-nkyGM000135;jwb-nkyGM000026;jwb-nkyGM000459;jwb-nkyGM000139;jwb-nkyGM000021;jwb-nkyGM000012;jwb-nkyGM000011;jwb-nkyGM000025;jwb-nkyGM000216;jwb-nkyGM000013;jwb-nkyGM000006;jwb-nkyGM000050;jwb-nkyGM000068;jwb-nkyGM000022;jwb-nkyGM000019;jwb-nkyGM000030;jwb-nkyGM000467;jwb-nkyGM000027…
Molecular Function: sucrose phosphorylase activity (GO:0009018);	1	jwb-nkyGM000581
Molecular Function: tRNA (guanine(37)-N(1))-methyltransferase activity (GO:0052906);	1	jwb-nkyGM000554
Molecular Function: tRNA binding (GO:0000049);	6	jwb-nkyGM000473;jwb-nkyGM000022;jwb-nkyGM000474;jwb-nkyGM000468;jwb-nkyGM000017;jwb-nkyGM000030
Molecular Function: threonine-tRNA ligase activity (GO:0004829);	1	jwb-nkyGM000329
Molecular Function: thymidylate kinase activity (GO:0004798);	5	jwb-nkyGM000607;jwb-nkyGM000161;jwb-nkyGM000301;jwb-nkyGM000421;jwb-nkyGM000178
Molecular Function: transferase activity (GO:0016740);	15	jwb-nkyGM000055;jwb-nkyGM000376;jwb-nkyGM000333;jwb-nkyGM000209;jwb-nkyGM000213;jwb-nkyGM000506;jwb-nkyGM000219;jwb-nkyGM000692;jwb-nkyGM000069;jwb-nkyGM000579;jwb-nkyGM000590;jwb-nkyGM000026;jwb-nkyGM000234;jwb-nkyGM000634;jwb-nkyGM000269
Molecular Function: transferase activity, transferring acyl groups (GO:0016746);	1	jwb-nkyGM000048
Molecular Function: transferase activity, transferring acyl groups other than amino-acyl groups (GO:0016747);	2	jwb-nkyGM000388;jwb-nkyGM000108
Molecular Function: translation elongation factor activity (GO:0003746);	3	jwb-nkyGM000482;jwb-nkyGM000475;jwb-nkyGM000476
Molecular Function: translation initiation factor activity (GO:0003743);	1	jwb-nkyGM000007
Molecular Function: translation release factor activity (GO:0003747);	1	jwb-nkyGM000361
Molecular Function: translation release factor activity, codon specific (GO:0016149);	1	jwb-nkyGM000373
Molecular Function: transmembrane transporter activity (GO:0022857);	1	jwb-nkyGM000318
Molecular Function: transporter activity (GO:0005215);	1	jwb-nkyGM000479
Molecular Function: unfolded protein binding (GO:0051082);	2	jwb-nkyGM000114;jwb-nkyGM000335
Molecular Function: zinc ion binding (GO:0008270);	15	jwb-nkyGM000172;jwb-nkyGM000290;jwb-nkyGM000403;jwb-nkyGM000597;jwb-nkyGM000305;jwb-nkyGM000182;jwb-nkyGM000425;jwb-nkyGM000488;jwb-nkyGM000200;jwb-nkyGM000513;jwb-nkyGM000686;jwb-nkyGM000447;jwb-nkyGM000611;jwb-nkyGM000117;jwb-nkyGM000276

## Sheet: Kegg.pathway
#pathway	pathway_id	Gene_number	Gene_id	KOs
Glycolysis / Gluconeogenesis	ko00010	10	jwb-nkyGM000319;jwb-nkyGM000442;jwb-nkyGM000443;jwb-nkyGM000444;jwb-nkyGM000445;jwb-nkyGM000446;jwb-nkyGM000447;jwb-nkyGM000537;jwb-nkyGM000540;jwb-nkyGM000551;	K01810+K01689+K15633+K00850+K00927+K00134+K01624+K00016+K01803+K00873
Pentose phosphate pathway	ko00030	3	jwb-nkyGM000319;jwb-nkyGM000444;jwb-nkyGM000447;	K01810+K00850+K01624
Fructose and mannose metabolism	ko00051	3	jwb-nkyGM000444;jwb-nkyGM000447;jwb-nkyGM000540;	K00850+K01624+K01803
Purine metabolism	ko00230	18	jwb-nkyGM000003;jwb-nkyGM000032;jwb-nkyGM000033;jwb-nkyGM000099;jwb-nkyGM000101;jwb-nkyGM000111;jwb-nkyGM000267;jwb-nkyGM000269;jwb-nkyGM000282;jwb-nkyGM000359;jwb-nkyGM000370;jwb-nkyGM000377;jwb-nkyGM000386;jwb-nkyGM000471;jwb-nkyGM000472;jwb-nkyGM000551;jwb-nkyGM000571;jwb-nkyGM000630;	K03040+K03060+K00942+K02343+K03048+K00939+K00525+K02338+K03763+K02340+K03763+K00951+K02335+K03043+K03046+K00873+K00962+K02337
Pyrimidine metabolism	ko00240	19	jwb-nkyGM000003;jwb-nkyGM000032;jwb-nkyGM000071;jwb-nkyGM000074;jwb-nkyGM000099;jwb-nkyGM000101;jwb-nkyGM000104;jwb-nkyGM000161;jwb-nkyGM000264;jwb-nkyGM000267;jwb-nkyGM000269;jwb-nkyGM000282;jwb-nkyGM000359;jwb-nkyGM000370;jwb-nkyGM000386;jwb-nkyGM000471;jwb-nkyGM000472;jwb-nkyGM000571;jwb-nkyGM000630;	K03040+K03060+K09903+K01520+K02343+K03048+K01937+K00943+K00857+K00525+K02338+K03763+K02340+K03763+K02335+K03043+K03046+K00962+K02337
Glycine, serine and threonine metabolism	ko00260	3	jwb-nkyGM000102;jwb-nkyGM000266;jwb-nkyGM000443;	K17103+K00600+K15633
Cysteine and methionine metabolism	ko00270	1	jwb-nkyGM000537;	K00016
Selenocompound metabolism	ko00450	1	jwb-nkyGM000203;	K11717
Glutathione metabolism	ko00480	1	jwb-nkyGM000615;	K01255
Starch and sucrose metabolism	ko00500	3	jwb-nkyGM000138;jwb-nkyGM000319;jwb-nkyGM000581;	K01179+K01810+K00690
Other types of O-glycan biosynthesis	ko00514	1	jwb-nkyGM000636;	K03691
Glycerolipid metabolism	ko00561	2	jwb-nkyGM000048;jwb-nkyGM000108;	K08591+K03621
Glycerophospholipid metabolism	ko00564	6	jwb-nkyGM000048;jwb-nkyGM000052;jwb-nkyGM000069;jwb-nkyGM000102;jwb-nkyGM000103;jwb-nkyGM000108;	K08591+K00057+K00981+K17103+K01613+K03621
Pyruvate metabolism	ko00620	3	jwb-nkyGM000280;jwb-nkyGM000537;jwb-nkyGM000551;	K00027+K00016+K00873
Glyoxylate and dicarboxylate metabolism	ko00630	1	jwb-nkyGM000266;	K00600
Propanoate metabolism	ko00640	1	jwb-nkyGM000537;	K00016
One carbon pool by folate	ko00670	1	jwb-nkyGM000266;	K00600
Methane metabolism	ko00680	5	jwb-nkyGM000266;jwb-nkyGM000442;jwb-nkyGM000443;jwb-nkyGM000444;jwb-nkyGM000447;	K00600+K01689+K15633+K00850+K01624
Lipoic acid metabolism	ko00785	1	jwb-nkyGM000333;	K03800
Aminoacyl-tRNA biosynthesis	ko00970	20	jwb-nkyGM000034;jwb-nkyGM000037;jwb-nkyGM000040;jwb-nkyGM000054;jwb-nkyGM000215;jwb-nkyGM000220;jwb-nkyGM000271;jwb-nkyGM000322;jwb-nkyGM000329;jwb-nkyGM000356;jwb-nkyGM000378;jwb-nkyGM000379;jwb-nkyGM000455;jwb-nkyGM000460;jwb-nkyGM000461;jwb-nkyGM000484;jwb-nkyGM000485;jwb-nkyGM000556;jwb-nkyGM000564;jwb-nkyGM000631;	K01869+K01887+K01875+K01881+K01872+K01880+K01867+K01893+K01868+K01870+K01892+K01876+K01886+K09698+K01883+K01890+K01889+K01866+K01873+K04567
Carbon metabolism	ko01200	11	jwb-nkyGM000266;jwb-nkyGM000280;jwb-nkyGM000319;jwb-nkyGM000442;jwb-nkyGM000443;jwb-nkyGM000444;jwb-nkyGM000445;jwb-nkyGM000446;jwb-nkyGM000447;jwb-nkyGM000540;jwb-nkyGM000551;	K00600+K00027+K01810+K01689+K15633+K00850+K00927+K00134+K01624+K01803+K00873
Biosynthesis of amino acids	ko01230	10	jwb-nkyGM000055;jwb-nkyGM000266;jwb-nkyGM000442;jwb-nkyGM000443;jwb-nkyGM000444;jwb-nkyGM000445;jwb-nkyGM000446;jwb-nkyGM000447;jwb-nkyGM000540;jwb-nkyGM000551;	K00789+K00600+K01689+K15633+K00850+K00927+K00134+K01624+K01803+K00873
beta-Lactam resistance	ko01501	1	jwb-nkyGM000514;	K15580
ABC transporters	ko02010	14	jwb-nkyGM000001;jwb-nkyGM000084;jwb-nkyGM000085;jwb-nkyGM000086;jwb-nkyGM000087;jwb-nkyGM000118;jwb-nkyGM000323;jwb-nkyGM000478;jwb-nkyGM000479;jwb-nkyGM000480;jwb-nkyGM000481;jwb-nkyGM000514;jwb-nkyGM000558;jwb-nkyGM000560;	K16786+K11709+K11708+K11710+K11707+K15580+K10112+K11069+K11070+K11071+K11072+K15580+K02071+K02072
Two-component system	ko02020	2	jwb-nkyGM000268;jwb-nkyGM000280;	K02313+K00027
Ribosome	ko03010	52	jwb-nkyGM000002;jwb-nkyGM000004;jwb-nkyGM000005;jwb-nkyGM000006;jwb-nkyGM000010;jwb-nkyGM000011;jwb-nkyGM000012;jwb-nkyGM000013;jwb-nkyGM000014;jwb-nkyGM000015;jwb-nkyGM000016;jwb-nkyGM000017;jwb-nkyGM000018;jwb-nkyGM000019;jwb-nkyGM000020;jwb-nkyGM000021;jwb-nkyGM000022;jwb-nkyGM000023;jwb-nkyGM000024;jwb-nkyGM000025;jwb-nkyGM000026;jwb-nkyGM000027;jwb-nkyGM000028;jwb-nkyGM000029;jwb-nkyGM000030…	K02879+K02948+K02952+K02919+K02876+K02907+K02988+K02881+K02933+K02994+K02954+K02931+K02895+K02874+K02961+K02904+K02878+K02982+K02890+K02965+K02886+K02892+K02926+K02906+K02946+K02968+K02913+K02956+K02902+K02967+K02916+K02887+K02914+K02911+K02970+K02909+K02963+K02990+K02871+K02996+K02913+K02867+K02863+K02864+K02935+K02950+K02992+K02959+K02884+K02899+K02888+K02986
RNA degradation	ko03018	7	jwb-nkyGM000114;jwb-nkyGM000123;jwb-nkyGM000335;jwb-nkyGM000442;jwb-nkyGM000444;jwb-nkyGM000571;jwb-nkyGM000577;	K04077+K12574+K04043+K01689+K00850+K00962+K18682
RNA polymerase	ko03020	5	jwb-nkyGM000003;jwb-nkyGM000032;jwb-nkyGM000101;jwb-nkyGM000471;jwb-nkyGM000472;	K03040+K03060+K03048+K03043+K03046
DNA replication	ko03030	19	jwb-nkyGM000061;jwb-nkyGM000099;jwb-nkyGM000166;jwb-nkyGM000191;jwb-nkyGM000219;jwb-nkyGM000234;jwb-nkyGM000269;jwb-nkyGM000282;jwb-nkyGM000284;jwb-nkyGM000359;jwb-nkyGM000362;jwb-nkyGM000365;jwb-nkyGM000370;jwb-nkyGM000386;jwb-nkyGM000395;jwb-nkyGM000590;jwb-nkyGM000593;jwb-nkyGM000630;jwb-nkyGM000693;	K03471+K02343+K03111+K02314+K02316+K02316+K02338+K03763+K03111+K02340+K02314+K03111+K03763+K02335+K03111+K02316+K03111+K02337+K01972
Protein export	ko03060	6	jwb-nkyGM000009;jwb-nkyGM000063;jwb-nkyGM000141;jwb-nkyGM000372;jwb-nkyGM000384;jwb-nkyGM000385;	K03076+K13280+K03217+K03070+K03110+K03106
Bacterial secretion system	ko03070	5	jwb-nkyGM000009;jwb-nkyGM000141;jwb-nkyGM000372;jwb-nkyGM000384;jwb-nkyGM000385;	K03076+K03217+K03070+K03110+K03106
Base excision repair	ko03410	5	jwb-nkyGM000062;jwb-nkyGM000091;jwb-nkyGM000121;jwb-nkyGM000386;jwb-nkyGM000693;	K03648+K01151+K10563+K02335+K01972
Nucleotide excision repair	ko03420	6	jwb-nkyGM000386;jwb-nkyGM000539;jwb-nkyGM000674;jwb-nkyGM000675;jwb-nkyGM000676;jwb-nkyGM000693;	K02335+K03657+K03703+K03701+K03702+K01972
Mismatch repair	ko03430	18	jwb-nkyGM000099;jwb-nkyGM000166;jwb-nkyGM000186;jwb-nkyGM000187;jwb-nkyGM000249;jwb-nkyGM000269;jwb-nkyGM000282;jwb-nkyGM000284;jwb-nkyGM000359;jwb-nkyGM000365;jwb-nkyGM000369;jwb-nkyGM000370;jwb-nkyGM000395;jwb-nkyGM000539;jwb-nkyGM000592;jwb-nkyGM000593;jwb-nkyGM000630;jwb-nkyGM000693;	K02343+K03111+K06223+K06223+K06223+K02338+K03763+K03111+K02340+K03111+K03601+K03763+K03111+K03657+K06223+K03111+K02337+K01972
Homologous recombination	ko03440	16	jwb-nkyGM000099;jwb-nkyGM000109;jwb-nkyGM000166;jwb-nkyGM000269;jwb-nkyGM000282;jwb-nkyGM000284;jwb-nkyGM000317;jwb-nkyGM000359;jwb-nkyGM000365;jwb-nkyGM000370;jwb-nkyGM000386;jwb-nkyGM000395;jwb-nkyGM000543;jwb-nkyGM000544;jwb-nkyGM000593;jwb-nkyGM000630;	K02343+K03655+K03111+K02338+K03763+K03111+K04066+K02340+K03111+K03763+K02335+K03111+K03550+K03551+K03111+K02337

## Sheet: Kegg.ko
#Gene_id	KO|e_value|Database_Genes|Anno
jwb-nkyGM000001	K16786|3.76073e-100|poy:PAM_179|cbiO; ABC-type cobalt transport system, ATPase; K16786 energy-coupling factor transport system ATP-binding protein [EC:3.6.3.-] (A)
jwb-nkyGM000002	K02879|2.77971e-37|ayw:AYWB_494|rplQ; 50S ribosomal protein L17; K02879 large subunit ribosomal protein L17 (A)
jwb-nkyGM000003	K03040|7.62594e-116|apal:BN85413230|rpoA; DNA-directed RNA polymerase subunit alpha (EC:2.7.7.6); K03040 DNA-directed RNA polymerase subunit alpha [EC:2.7.7.6] (A)
jwb-nkyGM000004	K02948|3.41003e-51|acl:ACL_0113|rpsK; 30S ribosomal protein S11; K02948 small subunit ribosomal protein S11 (A)
jwb-nkyGM000005	K02952|9.52883e-27|mfw:mflW37_1530|SSU ribosomal protein S13p (S18e); K02952 small subunit ribosomal protein S13 (A)
jwb-nkyGM000006	K02919|1.05766e-13|psol:S284_01610|rpmJ; Ribosomal protein L36; K02919 large subunit ribosomal protein L36 (A)
jwb-nkyGM000007	K02518|2.60109e-09|sita:19526823|infA, W841_p029; translational initiation factor 1; K02518 translation initiation factor IF-1 (A)
jwb-nkyGM000008	K01265|1.13308e-97|apal:BN85413280|map; Methionine aminopeptidase (EC:3.4.11.18); K01265 methionyl aminopeptidase [EC:3.4.11.18] (A)
jwb-nkyGM000009	K03076|3.13051e-82|poy:PAM_220|secY; preprotein translocase subunit SecY; K03076 preprotein translocase subunit SecY (A)
jwb-nkyGM000010	K02876|7.85084e-61|apal:BN85413310|rplO; 50S ribosomal protein L15; K02876 large subunit ribosomal protein L15 (A)
jwb-nkyGM000011	K02907|1.339e-15|apal:BN85413320|rpmD; 50S ribosomal protein L30; K02907 large subunit ribosomal protein L30 (A)
jwb-nkyGM000012	K02988|2.81547e-67|ayw:AYWB_505|rpsE; 30S ribosomal protein S5; K02988 small subunit ribosomal protein S5 (A)
jwb-nkyGM000013	K02881|2.66875e-41|poy:PAM_216|rplR; ribosomal protein L18; K02881 large subunit ribosomal protein L18 (A)
jwb-nkyGM000014	K02933|2.74904e-60|pml:ATP_00356|rplF; 50S ribosomal protein L6; K02933 large subunit ribosomal protein L6 (A)
jwb-nkyGM000015	K02994|3.64667e-48|ayw:AYWB_508|rpsH; 30S ribosomal protein S8; K02994 small subunit ribosomal protein S8 (A)
jwb-nkyGM000016	K02954|8.5738e-37|poy:PAM_213|rpsN; ribosomal protein S14; K02954 small subunit ribosomal protein S14 (A)
jwb-nkyGM000017	K02931|4.45465e-82|poy:PAM_212|rplE; ribosomal protein L5; K02931 large subunit ribosomal protein L5 (A)
jwb-nkyGM000018	K02895|4.03415e-46|pml:ATP_00352|rplX; 50S ribosomal protein L24; K02895 large subunit ribosomal protein L24 (A)
jwb-nkyGM000019	K02874|2.79059e-44|apal:BN85413400|rplN; 50S ribosomal protein L14; K02874 large subunit ribosomal protein L14 (A)
jwb-nkyGM000020	K02961|5.68893e-30|psol:S284_01460|rpsQ; 30S ribosomal protein S17; K02961 small subunit ribosomal protein S17 (A)
jwb-nkyGM000021	K02904|3.53619e-11|sth:STH3067|rpmC; 50S ribosomal protein L29; K02904 large subunit ribosomal protein L29 (A)
jwb-nkyGM000022	K02878|2.5381e-77|pml:ATP_00348|rplP; 50S ribosomal protein L16; K02878 large subunit ribosomal protein L16 (A)
jwb-nkyGM000023	K02982|7.66286e-90|poy:PAM_206|rpsC; ribosomal protein S3; K02982 small subunit ribosomal protein S3 (A)
jwb-nkyGM000024	K02890|3.86433e-39|poy:PAM_205|rplV; ribosomal protein L22; K02890 large subunit ribosomal protein L22 (A)
jwb-nkyGM000025	K02965|8.41733e-33|acl:ACL_0091|rpsS; 30S ribosomal protein S19; K02965 small subunit ribosomal protein S19 (A)
jwb-nkyGM000026	K02886|2.64341e-144|gst:HW35_10730|rplB; 50S ribosomal protein L2; K02886 large subunit ribosomal protein L2 (A)
jwb-nkyGM000027	K02892|6.75236e-35|ayw:AYWB_520|rplW; 50S ribosomal protein L23; K02892 large subunit ribosomal protein L23 (A)
jwb-nkyGM000028	K02926|2.19169e-87|poy:PAM_201|rplD; ribosomal protein L4; K02926 large subunit ribosomal protein L4 (A)
jwb-nkyGM000029	K02906|2.1228e-97|apal:BN85413500|rplC; 50S ribosomal protein L3; K02906 large subunit ribosomal protein L3 (A)
jwb-nkyGM000030	K02946|1.46406e-37|pal:PAa_0588|rpsJ; 30S ribosomal protein S10; K02946 small subunit ribosomal protein S10 (A)
jwb-nkyGM000031	K03438|8.55979e-118|pal:PAa_0107|mraW; S-adenosyl-methyltransferase MraW (EC:2.1.1.-); K03438 16S rRNA (cytosine1402-N4)-methyltransferase [EC:2.1.1.199] (A)
jwb-nkyGM000032	K03060|4.98368e-17|acl:ACL_0305|rpoZ; DNA-directed RNA polymerase subunit omega (EC:2.7.7.6); K03060 DNA-directed RNA polymerase subunit omega [EC:2.7.7.6] (A)
jwb-nkyGM000033	K00942|3.21552e-67|pal:PAa_0105|gmk; guanylate kinase (EC:2.7.4.8); K00942 guanylate kinase [EC:2.7.4.8] (A)
jwb-nkyGM000034	K01869|0|ayw:AYWB_656|leuS; leucyl-tRNA synthetase (EC:6.1.1.4); K01869 leucyl-tRNA synthetase [EC:6.1.1.4] (A)
jwb-nkyGM000035	K02078|2.80749e-19|psol:S284_05090|acpP; Acyl carrier protein; K02078 acyl carrier protein (A)
jwb-nkyGM000037	K01887|0|pml:ATP_00436|argS; arginyl-tRNA synthetase; K01887 arginyl-tRNA synthetase [EC:6.1.1.19] (A)
jwb-nkyGM000038	K06180|2.42185e-102|pml:ATP_00274|rluA; pseudouridine synthase (EC:4.2.1.70); K06180 23S rRNA pseudouridine1911/1915/1917 synthase [EC:5.4.99.23] (A)
jwb-nkyGM000039	K03798|0|psol:S284_03890|ftsH2; ATP-dependent zinc metalloprotease FtsH; K03798 cell division protease FtsH [EC:3.4.24.-] (A)
jwb-nkyGM000040	K01875|1.09684e-170|psol:S284_01290|serS; Seryl-tRNA(Ser/Sec) synthetase; K01875 seryl-tRNA synthetase [EC:6.1.1.11] (A)
jwb-nkyGM000041	K02968|3.48501e-21|psol:S284_01270|rpsT; 30S ribosomal protein S20; K02968 small subunit ribosomal protein S20 (A)
jwb-nkyGM000048	K08591|8.9106e-55|ayw:AYWB_320|hypothetical protein; K08591 glycerol-3-phosphate acyltransferase PlsY [EC:2.3.1.15] (A)
jwb-nkyGM000049	K01262|5.09131e-123|poy:PAM_245|pepP; xaa-Pro aminopeptidase; K01262 Xaa-Pro aminopeptidase [EC:3.4.11.9] (A)
jwb-nkyGM000050	K02913|4.47023e-21|poy:PAM_244|rpmG; ribosomal protein L33; K02913 large subunit ribosomal protein L33 (A)
jwb-nkyGM000051	K03530|1.00897e-12|poy:PAM_242|himA; bacterial nucleoid DNA-binding protein; K03530 DNA-binding protein HU-beta (A)
jwb-nkyGM000052	K00057|2.68488e-109|pml:ATP_00120|gpsA; glycerol-3-phosphate dehydrogenase (EC:1.1.1.94); K00057 glycerol-3-phosphate dehydrogenase (NAD(P)+) [EC:1.1.1.94] (A)
jwb-nkyGM000053	K03977|7.78249e-173|psol:S284_02210|engA; GTP-binding protein EngA; K03977 GTP-binding protein (A)
jwb-nkyGM000054	K01881|0|poy:PAM_246|proS; prolyl-tRNA synthetase; K01881 prolyl-tRNA synthetase [EC:6.1.1.15] (A)
jwb-nkyGM000055	K00789|9.48545e-169|pml:ATP_00296|metK; S-adenosylmethionine synthetase (EC:2.5.1.6); K00789 S-adenosylmethionine synthetase [EC:2.5.1.6] (A)
jwb-nkyGM000057	K02956|1.22861e-18|poy:PAM_136|rpsO; ribosomal protein S15P/S13E; K02956 small subunit ribosomal protein S15 (A)
jwb-nkyGM000059	K11068|2.40475e-50|poy:PAM_158|hemolysin III; K11068 hemolysin III (A)
jwb-nkyGM000060	K02503|8.43056e-57|pal:PAa_0705|hit; Diadenosine tetraphosphate hydrolase; K02503 histidine triad (HIT) family protein (A)
jwb-nkyGM000061	K03471|4.53781e-73|pml:ATP_00130|rnhC; ribonuclease HIII (EC:3.1.26.4); K03471 ribonuclease HIII [EC:3.1.26.4] (A)
jwb-nkyGM000062	K03648|2.18676e-82|psol:S284_04870|ung; Uracil-DNA glycosylase; K03648 uracil-DNA glycosylase [EC:3.2.2.27] (A)
jwb-nkyGM000063	K13280|4.25046e-11|mel:Metbo_0088|peptidase S26B, signal peptidase; K13280 signal peptidase, endoplasmic reticulum-type [EC:3.4.-.-] (A)
jwb-nkyGM000066	K07024|9.11734e-54|pml:ATP_00106|cof; hypothetical protein; K07024 (A)
jwb-nkyGM000067	K07030|5.08077e-134|psol:S284_00750|dhaK; predicted glycerone kinase; K07030 (A)
jwb-nkyGM000068	K02902|3.17212e-25|psol:S284_04270|rpmB; 50S ribosomal protein L28; K02902 large subunit ribosomal protein L28 (A)
jwb-nkyGM000069	K00981|3.94467e-32|pml:ATP_00236|cdsA; phosphatidate cytidylyltransferase; K00981 phosphatidate cytidylyltransferase [EC:2.7.7.41] (A)
jwb-nkyGM000070	K02838|6.48505e-60|poy:PAM_168|frr; ribosome recycling factor; K02838 ribosome recycling factor (A)
jwb-nkyGM000071	K09903|7.11564e-112|poy:PAM_167|pyrH; uridylate kinase; K09903 uridylate kinase [EC:2.7.4.22] (A)
jwb-nkyGM000072	K02357|3.59289e-74|ayw:AYWB_553|tsf; elongation factor Ts; K02357 elongation factor Ts (A)
jwb-nkyGM000073	K02967|5.04711e-99|pml:ATP_00232|rpsB; 30S ribosomal protein S2; K02967 small subunit ribosomal protein S2 (A)
jwb-nkyGM000074	K01520|3.22581e-55|psol:S284_04880|dut; DeoxyUTP pyrophosphatase; K01520 dUTP pyrophosphatase [EC:3.6.1.23] (A)
jwb-nkyGM000075	K03733|1.1199e-101|acl:ACL_1160|integrase/recombinase, XerD-like protein; K03733 integrase/recombinase XerC (A)
jwb-nkyGM000077	K16509|3.45798e-43|apal:BN85402640|arsC; Arsenate reductase (EC:1.20.4.1); K16509 regulatory protein spx (A)
jwb-nkyGM000084	K11709|2.02199e-147|psol:S284_00790|znuB1; Zinc/manganese ABC transporter subunit; K11709 manganese/zinc/iron transport system permease protein (A)
jwb-nkyGM000085	K11708|1.087e-131|psol:S284_00800|znuB2; Zinc/manganese ABC transporter subunit; K11708 manganese/zinc/iron transport system permease protein (A)
jwb-nkyGM000086	K11710|3.97651e-146|poy:PAM_093|znuC; ABC-type Mn/Zn transport system, ATPase; K11710 manganese/zinc/iron transport system ATP- binding protein (A)
jwb-nkyGM000087	K11707|1.06779e-116|nzs:SLY_0267|troA; Periplasmic zinc-binding protein troA precursor; K11707 manganese/zinc/iron transport system substrate-binding protein (A)
jwb-nkyGM000089	K04564|2.12111e-83|apal:BN85409890|sodA; Superoxide dismutase (EC:1.15.1.1); K04564 superoxide dismutase, Fe-Mn family [EC:1.15.1.1] (A)
jwb-nkyGM000091	K01151|1.69337e-121|apal:BN85410680|nfo; Endodeoxyribonuclease IV (EC:3.1.21.2); K01151 deoxyribonuclease IV [EC:3.1.21.2] (A)
jwb-nkyGM000097	K03568|0|psol:S284_02370|tldD; Zn-dependent proteases; K03568 TldD protein (A)
jwb-nkyGM000098	K03592|2.25633e-152|pml:ATP_00324|pmbA; modulator of DNA gyrase; K03592 PmbA protein (A)
jwb-nkyGM000099	K02343|2.62983e-105|pml:ATP_00043|dnaX; DNA polymerase III; K02343 DNA polymerase III subunit gamma/tau [EC:2.7.7.7] (A)
jwb-nkyGM000100	K09747|2.95624e-21|ayw:AYWB_118|hypothetical protein; K09747 hypothetical protein (A)
jwb-nkyGM000101	K03048|1.09348e-16|acl:ACL_1399|hypothetical protein; K03048 DNA-directed RNA polymerase subunit delta (A)
jwb-nkyGM000102	K17103|7.7862e-44|pml:ATP_00047|pssA; CDP-diacylglycerol--serine O-phosphatidyltransferase (EC:2.7.8.8); K17103 CDP-diacylglycerol---serine O-phosphatidyltransferase [EC:2.7.8.8] (A)
jwb-nkyGM000103	K01613|1.08559e-92|poy:PAM_612|psd; phosphatidylserine decarboxylase; K01613 phosphatidylserine decarboxylase [EC:4.1.1.65] (A)
jwb-nkyGM000104	K01937|0|poy:PAM_611|pyrG; CTP synthase; K01937 CTP synthase [EC:6.3.4.2] (A)
jwb-nkyGM000106	K02086|1.69362e-57|pml:ATP_00051|dnaD; DNA replication protein; K02086 DNA replication protein (A)
jwb-nkyGM000107	K03685|5.2896e-96|pal:PAa_0631|rnc; DsRNA-specific ribonuclease; K03685 ribonuclease III [EC:3.1.26.3] (A)
jwb-nkyGM000108	K03621|6.2337e-118|poy:PAM_607|plsX; fatty acid/phospholipid biosynthesis enzyme; K03621 glycerol-3-phosphate acyltransferase PlsX [EC:2.3.1.15] (A)
jwb-nkyGM000109	K03655|0|pml:ATP_00054|recG; ATP-dependent DNA helicase; K03655 ATP-dependent DNA helicase RecG [EC:3.6.4.12] (A)
jwb-nkyGM000111	K00939|1.43666e-73|pml:ATP_00467|adk; Adenylate kinase (ATP-AMP transphosphorylase) (EC:2.7.4.3); K00939 adenylate kinase [EC:2.7.4.3] (A)
jwb-nkyGM000112	K02003|1.54668e-105|ayw:AYWB_619|phnL; ABC-type transport system, ATPase component; K02003 putative ABC transport system ATP-binding protein (A)
jwb-nkyGM000113	K04078|2.72128e-16|pml:ATP_00184|groES; molecular chaperone GroES; K04078 chaperonin GroES (A)
jwb-nkyGM000114	K04077|0|pml:ATP_00185|groEL; chaperonin GroEL; K04077 chaperonin GroEL (A)
jwb-nkyGM000115	K18887|1.12039e-174|pml:ATP_00111|evbG; multidrug resistance ABC transporter, ATP-binding and permease protein; K18887 ATP-binding cassette, subfamily B, multidrug efflux pump (A)
jwb-nkyGM000116	K18888|0|psol:S284_02490|mdlA; Multidrug resistance ABC transporter ATP-binding and permease protein; K18888 ATP-binding cassette, subfamily B, multidrug efflux pump (A)
jwb-nkyGM000118	K15580|1.41993e-136|pml:ATP_00463|oppA; oligopeptide ABC transporter substrate-binding protein; K15580 oligopeptide transport system substrate-binding protein (A)
jwb-nkyGM000119	K11144|1.50996e-63|pml:ATP_00069|dnaC; DNA replication protein; K11144 primosomal protein DnaI (A)
jwb-nkyGM000120	K03346|7.43358e-93|pml:ATP_00070|dnaB2; replicative DNA helicase DnaB-like; K03346 replication initiation and membrane attachment protein (A)
jwb-nkyGM000121	K10563|1.023e-89|ayw:AYWB_067|nei; formamidopyrimidine-DNA glycosylase (EC:3.2.2.23); K10563 formamidopyrimidine-DNA glycosylase [EC:3.2.2.23 4.2.99.18] (A)
jwb-nkyGM000123	K12574|0|pml:ATP_00211|metallo-beta-lactamase superfamily hydrolase; K12574 ribonuclease J [EC:3.1.-.-] (A)
jwb-nkyGM000125	K03700|7.92182e-56|pml:ATP_00209|recU; Holliday junction-specific endonuclease; K03700 recombination protein U (A)
jwb-nkyGM000127	K03091|2.00774e-26|nzs:SLY_0980|rpoD; DNA-Directed RNA Polymerase Sigma Subunit; K03091 RNA polymerase sporulation-specific sigma factor (A)
jwb-nkyGM000134	K02520|4.49858e-61|apal:BN85407690|infC; Translation initiation factor IF-3; K02520 translation initiation factor IF-3 (A)
jwb-nkyGM000135	K02916|1.93544e-23|apal:BN85407700|rpmI; 50S ribosomal protein L35; K02916 large subunit ribosomal protein L35 (A)
jwb-nkyGM000136	K02887|2.48308e-62|nzs:SLY_0790|rplT; 50S ribosomal protein L20; K02887 large subunit ribosomal protein L20 (A)
jwb-nkyGM000138	K01179|6.61085e-151|poy:PAM_740|frvX; endo-1,4-beta-glucanase; K01179 endoglucanase [EC:3.2.1.4] (A)
jwb-nkyGM000139	K02914|5.17243e-14|mfq:MYF_03355|rpmH; 50S ribosomal protein L34; K02914 large subunit ribosomal protein L34 (A)
jwb-nkyGM000140	K03536|2.97754e-29|pml:ATP_00379|rnpA; ribonuclease P (EC:3.1.26.5); K03536 ribonuclease P protein component [EC:3.1.26.5] (A)
jwb-nkyGM000141	K03217|7.43643e-106|pml:ATP_00380|yidC; preprotein translocase subunit YidC; K03217 YidC/Oxa1 family membrane protein insertase (A)
jwb-nkyGM000147	K11144|1.67204e-24|apal:BN85404830|dnaC; DNA replication protein DnaC; K11144 primosomal protein DnaI (A)
jwb-nkyGM000161	K00943|1.19015e-142|poy:PAM_344|tmk; thymidylate kinase; K00943 dTMP kinase [EC:2.7.4.9] (A)
jwb-nkyGM000166	K03111|1.14355e-63|ayw:AYWB_232|ssb; single-stranded DNA binding protein; K03111 single-strand DNA-binding protein (A)
jwb-nkyGM000169	K03530|1.04442e-46|ayw:AYWB_210|himA; DNA-binding protein HU; K03530 DNA-binding protein HU-beta (A)
jwb-nkyGM000186	K06223|9.61805e-08|seps:DP17_56|dpnM; modification methylase DpnIIA (EC:2.1.1.72); K06223 DNA adenine methylase [EC:2.1.1.72] (A)
jwb-nkyGM000187	K06223|6.99827e-09|nzs:SLY_1079|llaDCHIA; Modification methylase LlaDCHIA; K06223 DNA adenine methylase [EC:2.1.1.72] (A)
jwb-nkyGM000191	K02314|3.26633e-84|psol:S284_00720|dnaB2; Replicative DNA helicase; K02314 replicative DNA helicase [EC:3.6.4.12] (A)
jwb-nkyGM000200	K03798|0|pml:ATP_00034|hflB; ATP-dependent Zn protease; K03798 cell division protease FtsH [EC:3.4.24.-] (A)
jwb-nkyGM000203	K11717|3.03928e-151|pal:PAa_0545|csdB; Selenocysteine lyase; K11717 cysteine desulfurase / selenocysteine lyase [EC:2.8.1.7 4.4.1.16] (A)
jwb-nkyGM000204	K06921|6.96128e-14|med:MELS_0697|ATPase; K06921 (A)
jwb-nkyGM000205	K06921|3.07705e-31|kol:Kole_0490|ATPase; K06921 (A)
jwb-nkyGM000208	K09976|8.38455e-26|pal:PAa_0502|hypothetical protein; K09976 hypothetical protein (A)
jwb-nkyGM000211	K07015|8.54386e-49|psol:S284_03400|Predicted hydrolase; K07015 (A)
jwb-nkyGM000212	K03624|9.97715e-58|apal:BN85406980|greA; Transcription elongation factor GreA; K03624 transcription elongation factor GreA (A)
jwb-nkyGM000214	K07447|1.20083e-54|poy:PAM_304|Hollyday junction resolvase; K07447 putative holliday junction resolvase [EC:3.1.-.-] (A)
jwb-nkyGM000215	K01872|0|pml:ATP_00248|alaS; alanyl-tRNA synthetase (EC:6.1.1.7); K01872 alanyl-tRNA synthetase [EC:6.1.1.7] (A)
jwb-nkyGM000216	K02911|6.90825e-22|pal:PAa_0589|rpmF; 50S ribosomal protein L32; K02911 large subunit ribosomal protein L32 (A)
jwb-nkyGM000217	K06967|1.53719e-54|psol:S284_01990|hypothetical protein; K06967 tRNA (adenine22-N1)-methyltransferase [EC:2.1.1.217] (A)
jwb-nkyGM000218	K03086|1.86381e-146|poy:PAM_628|rpoD; DNA-directed RNA polymerase sigma subunit; K03086 RNA polymerase primary sigma factor (A)
jwb-nkyGM000219	K02316|2.74515e-76|apal:BN85405890|dnaG; DNA primase; K02316 DNA primase [EC:2.7.7.-] (A)
jwb-nkyGM000220	K01880|0|pml:ATP_00304|glyQS; glycyl-tRNA synthetase (EC:6.1.1.14); K01880 glycyl-tRNA synthetase [EC:6.1.1.14] (A)
jwb-nkyGM000221	K03595|6.42475e-73|pml:ATP_00302|era; GTP-binding protein Era; K03595 GTP-binding protein Era (A)
jwb-nkyGM000222	K07042|6.8651e-41|poy:PAM_624|hypothetical protein; K07042 probable rRNA maturation factor (A)
jwb-nkyGM000223	K02970|3.41544e-19|pml:ATP_00300|rpsU; 30S ribosomal protein S21; K02970 small subunit ribosomal protein S21 (A)
jwb-nkyGM000225	K01338|0|pml:ATP_00298|lonA; ATP-dependent proteinase La 1 (Lon) (Class III heat-shock protein) (EC:3.4.21.53); K01338 ATP-dependent Lon protease [EC:3.4.21.53] (A)
jwb-nkyGM000226	K03545|7.01469e-96|poy:PAM_449|tig; FKBP-type peptidyl-prolyl cis-trans isomerase; K03545 trigger factor (A)
jwb-nkyGM000234	K02316|1.29427e-32|ayw:AYWB_285|dnaG; DNA primase (EC:2.7.7.-); K02316 DNA primase [EC:2.7.7.-] (A)
jwb-nkyGM000245	K11144|5.88073e-35|pml:ATP_00069|dnaC; DNA replication protein; K11144 primosomal protein DnaI (A)
jwb-nkyGM000249	K06223|6.29e-11|smut:SMUGS5_02185|site-specific DNA-methyltransferase; K06223 DNA adenine methylase [EC:2.1.1.72] (A)
jwb-nkyGM000253	K06178|7.73169e-90|poy:PAM_238|rsuA; 16S rRNA pseudouridylate synthase; K06178 23S rRNA pseudouridine2605 synthase [EC:5.4.99.22] (A)
jwb-nkyGM000255	K02031|2.04826e-129|poy:PAM_192|dppD; ABC-type dipeptide/oligopeptide transport system, ATPase component; K02031 peptide/nickel transport system ATP-binding protein (A)
jwb-nkyGM000256	K02033|1.73802e-109|pal:PAa_0757|ABC-type peptide/nickel transport system permease protein; K02033 peptide/nickel transport system permease protein (A)
jwb-nkyGM000257	K02034|2.37339e-95|psol:S284_00400|dppB; ABC-type dipeptide/oligopeptide transport system, permease component; K02034 peptide/nickel transport system permease protein (A)
jwb-nkyGM000258	K02035|5.14453e-116|pal:PAa_0756|ABC-type peptide/nickel transport system substrate-binding protein; K02035 peptide/nickel transport system substrate-binding protein (A)
jwb-nkyGM000259	K02035|6.48626e-113|pal:PAa_0756|ABC-type peptide/nickel transport system substrate-binding protein; K02035 peptide/nickel transport system substrate-binding protein (A)
jwb-nkyGM000260	K03501|1.25066e-57|ayw:AYWB_454|gidB; 16S rRNA methyltransferase GidB; K03501 16S rRNA (guanine527-N7)-methyltransferase [EC:2.1.1.170] (A)
jwb-nkyGM000261	K03495|0|poy:PAM_268|gidA; glucose inhibited division protein A; K03495 tRNA uridine 5-carboxymethylaminomethyl modification enzyme (A)
jwb-nkyGM000264	K00857|1.44966e-69|poy:PAM_104|tdk; thymidine kinase; K00857 thymidine kinase [EC:2.7.1.21] (A)
jwb-nkyGM000265	K02909|2.80659e-21|psol:S284_04260|rpmE; 50S ribosomal protein L31; K02909 large subunit ribosomal protein L31 (A)
jwb-nkyGM000266	K00600|0|pml:ATP_00142|glyA; serine hydroxymethyltransferase (EC:2.1.2.1); K00600 glycine hydroxymethyltransferase [EC:2.1.2.1] (A)
jwb-nkyGM000267	K00525|0|nzs:SLY_0074|nrdE; Ribonucleoside-diphosphate reductase alpha subunit; K00525 ribonucleoside-diphosphate reductase alpha chain [EC:1.17.4.1] (A)
jwb-nkyGM000268	K02313|1.85071e-153|apal:BN85400010|dnaA; Chromosomal replication initiator protein DnaA; K02313 chromosomal replication initiator protein (A)
jwb-nkyGM000269	K02338|1.4569e-92|poy:PAM_002|dnaN; DNA polymerase III beta subunit; K02338 DNA polymerase III subunit beta [EC:2.7.7.7] (A)
jwb-nkyGM000271	K01867|4.2788e-119|poy:PAM_466|trpS; tryptophanyl-tRNA synthetase; K01867 tryptophanyl-tRNA synthetase [EC:6.1.1.2] (A)
jwb-nkyGM000276	K03798|0|pml:ATP_00034|hflB; ATP-dependent Zn protease; K03798 cell division protease FtsH [EC:3.4.24.-] (A)
jwb-nkyGM000280	K00027|0|poy:PAM_721|sfcA; malic enzyme; K00027 malate dehydrogenase (oxaloacetate-decarboxylating) [EC:1.1.1.38] (A)
jwb-nkyGM000282	K03763|2.2986e-14|lbu:LBUL_1246|DNA polymerase III, alpha subunit ( type); K03763 DNA polymerase III subunit alpha, Gram-positive type [EC:2.7.7.7] (A)
jwb-nkyGM000283	K03091|8.1675e-115|poy:PAM_511|fliA; DNA-directed RNA polymerase specialized sigma; K03091 RNA polymerase sporulation-specific sigma factor (A)
jwb-nkyGM000284	K03111|1.17964e-49|ayw:AYWB_232|ssb; single-stranded DNA binding protein; K03111 single-strand DNA-binding protein (A)
jwb-nkyGM000287	K03530|2.75169e-45|ayw:AYWB_210|himA; DNA-binding protein HU; K03530 DNA-binding protein HU-beta (A)
jwb-nkyGM000314	K02600|4.73327e-117|ayw:AYWB_572|nusA; transcription elongation factor NusA; K02600 N utilization substance protein A (A)
jwb-nkyGM000315	K02519|0|pal:PAa_0608|infB; translation initiation factor IF-2; K02519 translation initiation factor IF-2 (A)
jwb-nkyGM000316	K02834|9.40144e-32|pal:PAa_0609|rbfA; Ribosome-binding factor A; K02834 ribosome-binding factor A (A)
jwb-nkyGM000317	K04066|0|psol:S284_00910|priA; Primosomal protein N'; K04066 primosomal protein N' (replication factor Y) (superfamily II helicase) [EC:3.6.4.-] (A)
jwb-nkyGM000319	K01810|0|psol:S284_03820|pgi; Glucose-6-phosphate isomerase; K01810 glucose-6-phosphate isomerase [EC:5.3.1.9] (A)
jwb-nkyGM000322	K01893|0|pal:PAa_0026|asnC; asparaginyl-tRNA synthetase; K01893 asparaginyl-tRNA synthetase [EC:6.1.1.22] (A)
jwb-nkyGM000323	K10112|2.84125e-156|ayw:AYWB_670|malK; ABC-type maltose/maltodextrin transport system, ATP-binding protein MalK; K10112 multiple sugar transport system ATP-binding protein (A)
jwb-nkyGM000324	K02025|3.07814e-102|ayw:AYWB_669|malF; maltose transport system permease protein MalF; K02025 multiple sugar transport system permease protein (A)
jwb-nkyGM000325	K02026|1.77248e-75|pml:ATP_00161|malG; ABC-type maltose transport system, permease protein; K02026 multiple sugar transport system permease protein (A)
jwb-nkyGM000326	K02027|3.87603e-57|pal:PAa_0022|ugpB; Sugar transport system substrate-binding protein, periplasmic component; K02027 multiple sugar transport system substrate-binding protein (A)
jwb-nkyGM000327	K06881|7.53177e-113|psol:S284_02070|Exopolyphosphatase-related protein; K06881 phosphoesterase RecJ domain-containing protein (A)
jwb-nkyGM000328	K03650|1.70476e-179|ayw:AYWB_665|trmE; tRNA modification GTPase TrmE; K03650 tRNA modification GTPase [EC:3.6.-.-] (A)
jwb-nkyGM000329	K01868|0|pml:ATP_00165|thrS; threonyl-tRNA synthetase (EC:6.1.1.3); K01868 threonyl-tRNA synthetase [EC:6.1.1.3] (A)
jwb-nkyGM000330	K00540|2.34095e-47|poy:PAM_435|nfnB; nitroreductase; K00540 [EC:1.-.-.-] (A)
jwb-nkyGM000331	K02003|4.11209e-173|poy:PAM_599|phnL; ABC transporter, ATPase component; K02003 putative ABC transport system ATP-binding protein (A)
jwb-nkyGM000332	K02003|6.76574e-152|ayw:AYWB_135|phnL; ABC transporter ATP-binding protein; K02003 putative ABC transport system ATP-binding protein (A)
jwb-nkyGM000333	K03800|4.70331e-148|pml:ATP_00208|lplA; lipoate-protein ligase A; K03800 lipoate-protein ligase A [EC:2.7.7.63] (A)
jwb-nkyGM000334	K03686|9.76096e-118|pml:ATP_00207|dnaJ; chaperone protein; K03686 molecular chaperone DnaJ (A)
jwb-nkyGM000335	K04043|0|ayw:AYWB_061|dnaK; molecular chaperone DnaK; K04043 molecular chaperone DnaK (A)
jwb-nkyGM000336	K03687|2.1535e-55|pml:ATP_00205|grpE; protein GrpE (HSP-70 cofactor); K03687 molecular chaperone GrpE (A)
jwb-nkyGM000337	K03705|4.41739e-107|pal:PAa_0557|hrcA; Heat-inducible transcription repressor HrcA; K03705 heat-inducible transcriptional repressor (A)
jwb-nkyGM000342	K11144|5.75048e-34|pml:ATP_00069|dnaC; DNA replication protein; K11144 primosomal protein DnaI (A)
jwb-nkyGM000355	K06942|7.5336e-154|pml:ATP_00251|GTP-dependent nucleic acid-binding protein EngD; K06942 (A)
jwb-nkyGM000356	K01870|0|psol:S284_03560|ileS; Isoleucyl-tRNA synthetase; K01870 isoleucyl-tRNA synthetase [EC:6.1.1.5] (A)
jwb-nkyGM000358	K04763|9.16668e-98|apal:BN85408920|xerD; Tyrosine recombinase; K04763 integrase/recombinase XerD (A)
jwb-nkyGM000359	K02340|6.86659e-30|poy:PAM_016|holA; DNA polymerase III delta subunit; K02340 DNA polymerase III subunit delta [EC:2.7.7.7] (A)
jwb-nkyGM000360	K07566|2.89879e-60|acl:ACL_0203|dsRNA binding, YrdC domain-containing protein; K07566 L-threonylcarbamoyladenylate synthase [EC:2.7.7.87] (A)
jwb-nkyGM000361	K02835|4.09874e-131|psol:S284_02730|prfA; Peptide chain release factor 1; K02835 peptide chain release factor 1 (A)
jwb-nkyGM000362	K02314|1.39483e-162|ayw:AYWB_007|dnaB; replicative DNA helicase (EC:3.6.1.-); K02314 replicative DNA helicase [EC:3.6.4.12] (A)
jwb-nkyGM000364	K02963|7.54578e-26|apal:BN85412550|rpsR; 30S ribosomal protein S18; K02963 small subunit ribosomal protein S18 (A)
jwb-nkyGM000365	K03111|2.13194e-47|pml:ATP_00179|ssb; single-strand DNA-binding protein; K03111 single-strand DNA-binding protein (A)
jwb-nkyGM000366	K02990|7.47218e-22|apal:BN85412570|rpsF; 30S ribosomal protein S6; K02990 small subunit ribosomal protein S6 (A)
jwb-nkyGM000368	K03437|2.74395e-76|pml:ATP_00212|spoU; rRNA methylase; K03437 RNA methyltransferase, TrmH family (A)
jwb-nkyGM000369	K03601|8.7245e-39|pml:ATP_00455|exonuclease VII large subunit; K03601 exodeoxyribonuclease VII large subunit [EC:3.1.11.6] (A)
jwb-nkyGM000370	K03763|0|pml:ATP_00081|polC1; DNA polymerase III subunit alpha; K03763 DNA polymerase III subunit alpha, Gram-positive type [EC:2.7.7.7] (A)
jwb-nkyGM000371	K00359|0|poy:PAM_441|hcaD; NAD-dependent dehydrogenase (A)
jwb-nkyGM000372	K03070|0|nzs:SLY_0349|secA; Preprotein translocase secA subunit; K03070 preprotein translocase subunit SecA (A)
jwb-nkyGM000373	K02836|1.57951e-164|apal:BN85404640|prfB; Peptide chain release factor 2; K02836 peptide chain release factor 2 (A)
jwb-nkyGM000375	K01950|0|ayw:AYWB_598|qns; glutamine-dependent NAD(+) synthetase (EC:6.3.5.1); K01950 NAD+ synthase (glutamine-hydrolysing) [EC:6.3.5.1] (A)
jwb-nkyGM000376	K00566|1.83422e-179|pml:ATP_00182|mnmA; tRNA-specific 2-thiouridylase MnmA (EC:2.1.1.61); K00566 tRNA-specific 2-thiouridylase [EC:2.8.1.-] (A)
jwb-nkyGM000377	K00951|0|poy:PAM_126|spoT; guanosine polyphosphate pyrophosphohydrolase/synthetase; K00951 GTP pyrophosphokinase [EC:2.7.6.5] (A)
jwb-nkyGM000378	K01892|2.7054e-131|pml:ATP_00270|hisS; histidyl-tRNA synthetase (EC:6.1.1.21); K01892 histidyl-tRNA synthetase [EC:6.1.1.21] (A)
jwb-nkyGM000379	K01876|0|ayw:AYWB_593|aspS; aspartyl-tRNA synthetase (EC:6.1.1.12); K01876 aspartyl-tRNA synthetase [EC:6.1.1.12] (A)
jwb-nkyGM000380	K04075|9.69757e-134|pal:PAa_0487|mesJ; Cell cycle protein; K04075 tRNA(Ile)-lysidine synthase [EC:6.3.4.19] (A)
jwb-nkyGM000382	K14540|1.91981e-69|pml:ATP_00076|hypothetical protein; K14540 ribosome biogenesis GTPase A (A)
jwb-nkyGM000383	K03168|0|ayw:AYWB_442|topA; DNA topoisomerase (EC:5.99.1.2); K03168 DNA topoisomerase I [EC:5.99.1.2] (A)
jwb-nkyGM000384	K03110|3.45285e-96|pml:ATP_00074|ftsY; signal recognition particle-docking protein; K03110 fused signal recognition particle receptor (A)
jwb-nkyGM000385	K03106|4.54988e-171|pal:PAa_0826|ffh; Signal recognition particle GTPase; K03106 signal recognition particle subunit SRP54 (A)
jwb-nkyGM000386	K02335|1.45583e-98|pml:ATP_00072|polA; DNA polymerase I (EC:2.7.7.7); K02335 DNA polymerase I [EC:2.7.7.7] (A)
jwb-nkyGM000389	K06885|4.94229e-125|pml:ATP_00225|HD superfamily phosphohydrolase; K06885 (A)
jwb-nkyGM000390	K02528|3.57385e-93|poy:PAM_731|ksgA; dimethyladenosine transferase; K02528 16S rRNA (adenine1518-N6/adenine1519-N6)-dimethyltransferase [EC:2.1.1.182] (A)
jwb-nkyGM000391	K06412|5.53399e-27|clc:Calla_0309|SpoVG family protein; K06412 stage V sporulation protein G (A)
jwb-nkyGM000392	K01534|0|pal:PAa_0270|zntA; Cation transport ATPase; K01534 Cd2+/Zn2+-exporting ATPase [EC:3.6.3.3 3.6.3.5] (A)
jwb-nkyGM000394	K03091|8.1675e-115|poy:PAM_511|fliA; DNA-directed RNA polymerase specialized sigma; K03091 RNA polymerase sporulation-specific sigma factor (A)
jwb-nkyGM000395	K03111|1.17964e-49|ayw:AYWB_232|ssb; single-stranded DNA binding protein; K03111 single-strand DNA-binding protein (A)
jwb-nkyGM000398	K03530|2.75169e-45|ayw:AYWB_210|himA; DNA-binding protein HU; K03530 DNA-binding protein HU-beta (A)
jwb-nkyGM000439	K01507|2.41057e-74|ayw:AYWB_575|ppa; inorganic pyrophosphatase (EC:3.6.1.1); K01507 inorganic pyrophosphatase [EC:3.6.1.1] (A)
jwb-nkyGM000440	K03664|1.16172e-47|psol:S284_03100|smpB; SsrA-binding protein; K03664 SsrA-binding protein (A)
jwb-nkyGM000442	K01689|0|poy:PAM_284|eno; enolase; K01689 enolase [EC:4.2.1.11] (A)
jwb-nkyGM000443	K15633|0|nzs:SLY_0083|gpmI; 2,3-bisphosphoglycerate-independent phosphoglycerate mutase; K15633 2,3-bisphosphoglycerate-independent phosphoglycerate mutase [EC:5.4.2.12] (A)
jwb-nkyGM000444	K00850|8.43242e-154|psol:S284_03840|pfkA; Phosphofructokinase; K00850 6-phosphofructokinase 1 [EC:2.7.1.11] (A)
jwb-nkyGM000445	K00927|0|pal:PAa_0511|pgk; phosphoglycerate kinase (EC:2.7.2.3); K00927 phosphoglycerate kinase [EC:2.7.2.3] (A)
jwb-nkyGM000446	K00134|0|poy:PAM_175|gapA; glyceraldehyde-3-phosphate dehydrogenase; K00134 glyceraldehyde 3-phosphate dehydrogenase [EC:1.2.1.12] (A)
jwb-nkyGM000447	K01624|1.74663e-156|poy:PAM_172|fba; fructose/tagatose bisphosphate aldolase; K01624 fructose-bisphosphate aldolase, class II [EC:4.1.2.13] (A)
jwb-nkyGM000448	K07024|1.6259e-104|psol:S284_03310|predicted Cof-like hydrolase; K07024 (A)
jwb-nkyGM000450	K02470|0|pml:ATP_00195|gyrB; DNA gyrase subunit beta; K02470 DNA gyrase subunit B [EC:5.99.1.3] (A)
jwb-nkyGM000451	K02469|0|pml:ATP_00196|gyrA; DNA gyrase subunit alpha; K02469 DNA gyrase subunit A [EC:5.99.1.3] (A)
jwb-nkyGM000452	K06925|8.95895e-23|pml:ATP_00198|ATPase; K06925 tRNA threonylcarbamoyladenosine biosynthesis protein TsaE (A)
jwb-nkyGM000454	K01409|2.05277e-155|psol:S284_03800|gcp; O-sialoglycoprotein endopeptidase-like protein; K01409 N6-L-threonylcarbamoyladenine synthase [EC:2.3.1.234] (A)
jwb-nkyGM000455	K01886|0|pml:ATP_00201|glnS; glutaminyl-tRNA synthetase; K01886 glutaminyl-tRNA synthetase [EC:6.1.1.18] (A)
jwb-nkyGM000458	K02871|6.91201e-69|poy:PAM_138|rplM; ribosomal protein L13; K02871 large subunit ribosomal protein L13 (A)
jwb-nkyGM000459	K02996|6.11153e-54|poy:PAM_139|rpsI; ribosomal protein S9; K02996 small subunit ribosomal protein S9 (A)
jwb-nkyGM000460	K09698|7.83556e-175|apal:BN85412900|gltX; Glutamyl-tRNA synthetase (EC:6.1.1.17); K09698 nondiscriminating glutamyl-tRNA synthetase [EC:6.1.1.24] (A)
jwb-nkyGM000461	K01883|3.04297e-148|psol:S284_04000|cysS; Cysteinyl-tRNA synthetase; K01883 cysteinyl-tRNA synthetase [EC:6.1.1.16] (A)
jwb-nkyGM000463	K03218|7.79128e-84|pal:PAa_0672|yacO; tRNA/rRNA methyltransferase (EC:2.1.1.-); K03218 23S rRNA (guanosine2251-2'-O)-methyltransferase [EC:2.1.1.185] (A)
jwb-nkyGM000464	K02913|1.20807e-09|psol:S284_04590|rpmG2; Ribosomal protein L33; K02913 large subunit ribosomal protein L33 (A)
jwb-nkyGM000466	K02601|2.43395e-66|psol:S284_04610|nusG; Transcription antitermination protein NusG; K02601 transcriptional antiterminator NusG (A)
jwb-nkyGM000467	K02867|4.55399e-67|ayw:AYWB_465|rplK; 50S ribosomal protein L11; K02867 large subunit ribosomal protein L11 (A)
jwb-nkyGM000468	K02863|8.08705e-107|pal:PAa_0668|rplA; 50S ribosomal protein L1; K02863 large subunit ribosomal protein L1 (A)
jwb-nkyGM000469	K02864|4.01051e-36|pml:ATP_00388|rplJ; 50S ribosomal protein L10; K02864 large subunit ribosomal protein L10 (A)
jwb-nkyGM000470	K02935|9.20015e-40|pml:ATP_00389|rplL; 50S ribosomal protein L7/L12; K02935 large subunit ribosomal protein L7/L12 (A)
jwb-nkyGM000471	K03043|0|psol:S284_04660|rpoB; DNA-directed RNA polymerase subunit beta; K03043 DNA-directed RNA polymerase subunit beta [EC:2.7.7.6] (A)
jwb-nkyGM000472	K03046|0|poy:PAM_261|rpoC; DNA-directed RNA polymerase beta' subunit; K03046 DNA-directed RNA polymerase subunit beta' [EC:2.7.7.6] (A)
jwb-nkyGM000473	K02950|4.43486e-73|pml:ATP_00392|rpsL; 30S ribosomal protein S12; K02950 small subunit ribosomal protein S12 (A)
jwb-nkyGM000474	K02992|6.26494e-81|psol:S284_04690|rpsG; 30S ribosomal protein S7; K02992 small subunit ribosomal protein S7 (A)
jwb-nkyGM000475	K02355|0|psol:S284_04700|fusA; Elongation factor G; K02355 elongation factor G (A)
jwb-nkyGM000476	K02358|0|apal:BN85412610|tuf; Elongation factor Tu (EF-Tu); K02358 elongation factor Tu (A)
jwb-nkyGM000478	K11069|3.15969e-91|ayw:AYWB_092|potD; spermidine/putrescine-binding protein; K11069 spermidine/putrescine transport system substrate-binding protein (A)
jwb-nkyGM000479	K11070|1.24732e-109|pml:ATP_00292|potC; ABC-type spermidine/putrescine transport system, permease protein II; K11070 spermidine/putrescine transport system permease protein (A)
jwb-nkyGM000480	K11071|6.57922e-92|pml:ATP_00291|potB; spermidine/putrescine ABC transporter permease I; K11071 spermidine/putrescine transport system permease protein (A)
jwb-nkyGM000481	K11072|0|pml:ATP_00290|potA; ABC-type spermidine/putrescine transport, ATP-binding protein; K11072 spermidine/putrescine transport system ATP-binding protein [EC:3.6.3.31] (A)
jwb-nkyGM000482	K03596|0|apal:BN85408960|lepA; Elongation factor 4; K03596 GTP-binding protein LepA (A)
jwb-nkyGM000483	K06949|2.30622e-106|pml:ATP_00078|engC; GTPase EngC (EC:3.6.1.-); K06949 ribosome biogenesis GTPase [EC:3.6.1.-] (A)
jwb-nkyGM000484	K01890|0|pml:ATP_00079|pheT; phenylalanyl-tRNA synthetase subunit beta (EC:6.1.1.20); K01890 phenylalanyl-tRNA synthetase beta chain [EC:6.1.1.20] (A)
jwb-nkyGM000485	K01889|7.77015e-115|psol:S284_00300|pheS; Phenylalanyl-tRNA synthetase, alpha subunit; K01889 phenylalanyl-tRNA synthetase alpha chain [EC:6.1.1.20] (A)
jwb-nkyGM000488	K03798|0|pml:ATP_00034|hflB; ATP-dependent Zn protease; K03798 cell division protease FtsH [EC:3.4.24.-] (A)
jwb-nkyGM000506	K03427|4.40587e-58|pml:ATP_00220|type I restriction-modification system methyltransferase subunit; K03427 type I restriction enzyme M protein [EC:2.1.1.72] (A)
jwb-nkyGM000507	K03427|9.67951e-142|mst:Msp_0479|type I restriction-modification system, methyltransferase subunit; K03427 type I restriction enzyme M protein [EC:2.1.1.72] (A)
jwb-nkyGM000508	K01153|2.72736e-53|cbl:CLK_1539|type I site-specific deoxyribonuclease HsdR family subfamily; K01153 type I restriction enzyme, R subunit [EC:3.1.21.3] (A)
jwb-nkyGM000509	K01153|1.49984e-59|sad:SAAV_0163|type I restriction-modification enzyme, R subunit; K01153 type I restriction enzyme, R subunit [EC:3.1.21.3] (A)
jwb-nkyGM000512	K01154|2.61945e-43|chu:CHU_3351|hsdS; type I site-specific deoxyribonuclease S subunit (EC:3.1.21.3); K01154 type I restriction enzyme, S subunit [EC:3.1.21.3] (A)
jwb-nkyGM000513	K03798|0|pml:ATP_00034|hflB; ATP-dependent Zn protease; K03798 cell division protease FtsH [EC:3.4.24.-] (A)
jwb-nkyGM000514	K15580|3.73646e-11|lsl:LSL_1699|oligopeptide-binding protein oppA; K15580 oligopeptide transport system substrate-binding protein (A)
jwb-nkyGM000535	K03798|0|pml:ATP_00034|hflB; ATP-dependent Zn protease; K03798 cell division protease FtsH [EC:3.4.24.-] (A)
jwb-nkyGM000536	K03798|1.27702e-52|synr:KR49_00195|cell division protein FtsH; K03798 cell division protease FtsH [EC:3.4.24.-] (A)
jwb-nkyGM000537	K00016|4.2133e-105|cno:NT01CX_0236|ldh; L-lactate dehydrogenase; K00016 L-lactate dehydrogenase [EC:1.1.1.27] (A)
jwb-nkyGM000539	K03657|1.8175e-163|pml:ATP_00434|uvrD; ATP-dependent DNA helicase; K03657 DNA helicase II / ATP-dependent DNA helicase PcrA [EC:3.6.4.12] (A)
jwb-nkyGM000540	K01803|2.30901e-104|poy:PAM_170|tpiA; triosephosphate isomerase; K01803 triosephosphate isomerase (TIM) [EC:5.3.1.1] (A)
jwb-nkyGM000543	K03550|3.67292e-53|pml:ATP_00168|ruvA; Holliday junction resolvasome, DNA-binding subunit; K03550 holliday junction DNA helicase RuvA [EC:3.6.4.12] (A)
jwb-nkyGM000544	K03551|6.60801e-154|pml:ATP_00167|ruvB; Holliday junction DNA helicase RuvB; K03551 holliday junction DNA helicase RuvB [EC:3.6.4.12] (A)
jwb-nkyGM000547	K02027|4.66036e-57|pal:PAa_0022|ugpB; Sugar transport system substrate-binding protein, periplasmic component; K02027 multiple sugar transport system substrate-binding protein (A)
jwb-nkyGM000550	K17570|3.90891e-08|pfa:PF14_0419|conserved Plasmodium protein, unknown function; K17570 hydrocephalus-inducing protein (A)
jwb-nkyGM000551	K00873|0|psol:S284_00050|pykF; Pyruvate kinase; K00873 pyruvate kinase [EC:2.7.1.40] (A)
jwb-nkyGM000553	K02959|8.74866e-28|psol:S284_04520|rpsP; 30S ribosomal protein S16; K02959 small subunit ribosomal protein S16 (A)
jwb-nkyGM000554	K00554|1.57087e-113|apal:BN85402530|trmD; tRNA (guanine-N(1)-)-methyltransferase (EC:2.1.1.31); K00554 tRNA (guanine37-N1)-methyltransferase [EC:2.1.1.228] (A)
jwb-nkyGM000555	K02884|1.55235e-48|poy:PAM_470|rplS; ribosomal protein L19; K02884 large subunit ribosomal protein L19 (A)
jwb-nkyGM000556	K01866|5.9284e-156|poy:PAM_469|tyrS; tyrosyl-tRNA synthetase; K01866 tyrosyl-tRNA synthetase [EC:6.1.1.1] (A)
jwb-nkyGM000557	K04488|8.11402e-40|poy:PAM_467|iscU; protein NifU; K04488 nitrogen fixation protein NifU and related proteins (A)
jwb-nkyGM000558	K02071|3.89115e-82|ayw:AYWB_589|metN; methionine transport ATP-binding protein; K02071 D-methionine transport system ATP-binding protein (A)
jwb-nkyGM000560	K02072|3.55085e-58|pal:PAa_0492|metl; D-methionine transport system permease protein; K02072 D-methionine transport system permease protein (A)
jwb-nkyGM000563	K03978|1.33331e-51|ayw:AYWB_011|engB; ribosome biogenesis GTP-binding protein YsxC; K03978 GTP-binding protein (A)
jwb-nkyGM000564	K01873|0|psol:S284_02690|valS; Valyl-tRNA synthetase; K01873 valyl-tRNA synthetase [EC:6.1.1.9] (A)
jwb-nkyGM000566	K01056|4.79966e-48|pml:ATP_00223|pth; peptidyl-tRNA hydrolase (EC:3.1.1.29); K01056 peptidyl-tRNA hydrolase, PTH1 family [EC:3.1.1.29] (A)
jwb-nkyGM000571	K00962|0|pml:ATP_00381|pnp; polynucleotide phosphorylase/polyadenylase (EC:2.7.7.8); K00962 polyribonucleotide nucleotidyltransferase [EC:2.7.7.8] (A)
jwb-nkyGM000572	K03699|2.01563e-128|pml:ATP_00276|hemolysin; K03699 putative hemolysin (A)
jwb-nkyGM000573	K01537|0|pml:ATP_00221|cation transport ATPase (EC:3.6.3.-); K01537 Ca2+-transporting ATPase [EC:3.6.3.8] (A)
jwb-nkyGM000574	K03798|0|pml:ATP_00034|hflB; ATP-dependent Zn protease; K03798 cell division protease FtsH [EC:3.4.24.-] (A)
jwb-nkyGM000577	K18682|1.70554e-177|poy:PAM_272|hypothetical protein; K18682 ribonucrease Y [EC:3.1.-.-] (A)
jwb-nkyGM000578	K09769|2.2508e-104|pml:ATP_00126|hypothetical protein; K09769 hypothetical protein (A)
jwb-nkyGM000579	K00791|1.65374e-109|pml:ATP_00125|miaA; tRNA delta(2)-isopentenylpyrophosphate transferase; K00791 tRNA dimethylallyltransferase [EC:2.5.1.75] (A)
jwb-nkyGM000580	K02356|2.48839e-73|poy:PAM_276|efp; translation elongation factor EF-P; K02356 elongation factor P (A)
jwb-nkyGM000581	K00690|0|lmm:MI1_01655|glycosidase; K00690 sucrose phosphorylase [EC:2.4.1.7] (A)
jwb-nkyGM000587	K06921|8.07731e-70|ert:EUR_00190|Predicted ATPase (AAA+ superfamily); K06921 (A)
jwb-nkyGM000590	K02316|1.38672e-41|poy:PAM_524|dnaG; DNA primase; K02316 DNA primase [EC:2.7.7.-] (A)
jwb-nkyGM000591	K03091|1.79301e-111|poy:PAM_511|fliA; DNA-directed RNA polymerase specialized sigma; K03091 RNA polymerase sporulation-specific sigma factor (A)
jwb-nkyGM000592	K06223|5.961e-180|ayw:AYWB_379|dam; adenine-specific methyltransferase (EC:2.1.1.72); K06223 DNA adenine methylase [EC:2.1.1.72] (A)
jwb-nkyGM000593	K03111|2.24587e-69|poy:PAM_410|ssb; single-stranded DNA-binding protein; K03111 single-strand DNA-binding protein (A)
jwb-nkyGM000594	K03530|2.75169e-45|ayw:AYWB_210|himA; DNA-binding protein HU; K03530 DNA-binding protein HU-beta (A)
jwb-nkyGM000615	K01255|0|lcc:B488_02440|cytosol aminopeptidase (EC:3.4.11.1); K01255 leucyl aminopeptidase [EC:3.4.11.1] (A)
jwb-nkyGM000617	K11144|5.88073e-35|pml:ATP_00069|dnaC; DNA replication protein; K11144 primosomal protein DnaI (A)
jwb-nkyGM000623	K03979|2.83071e-139|poy:PAM_089|obg; hypothetical protein; K03979 GTP-binding protein (A)
jwb-nkyGM000624	K02899|1.24721e-42|apal:BN85404940|rpmA; 50S ribosomal protein L27; K02899 large subunit ribosomal protein L27 (A)
jwb-nkyGM000625	K07584|4.12019e-26|pal:PAa_0593|hypothetical protein; K07584 hypothetical protein (A)
jwb-nkyGM000626	K02888|3.02086e-37|pal:PAa_0594|rplU; 50S ribosomal protein L21; K02888 large subunit ribosomal protein L21 (A)
jwb-nkyGM000627	K07146|2.98125e-133|nzs:SLY_0396|yceA; Rhodanese-like protein; K07146 UPF0176 protein (A)
jwb-nkyGM000630	K02337|0|psol:S284_00270|polC1; DNA polymerase III subunit alpha; K02337 DNA polymerase III subunit alpha [EC:2.7.7.7] (A)
jwb-nkyGM000631	K04567|0|pml:ATP_00096|lysU; lysyl-tRNA synthetase (EC:6.1.1.6); K04567 lysyl-tRNA synthetase, class II [EC:6.1.1.6] (A)
jwb-nkyGM000634	K03427|1.03267e-95|fbr:FBFL15_0854|putative type I modification methyltransferase (EC:2.1.1.72); K03427 type I restriction enzyme M protein [EC:2.1.1.72] (A)
jwb-nkyGM000636	K03691|4.66157e-17|cfr:102517934|uncharacterized LOC102517934; K03691 peptide-O-fucosyltransferase [EC:2.4.1.221] (A)
jwb-nkyGM000639	K11144|8.08517e-39|pml:ATP_00069|dnaC; DNA replication protein; K11144 primosomal protein DnaI (A)
jwb-nkyGM000642	K03530|7.19447e-20|nzs:SLY_0963|ihfA; Hypothetical Protein ihfA; K03530 DNA-binding protein HU-beta (A)
jwb-nkyGM000662	K11144|5.88073e-35|pml:ATP_00069|dnaC; DNA replication protein; K11144 primosomal protein DnaI (A)
jwb-nkyGM000666	K02986|2.08665e-78|ayw:AYWB_241|rpsD; 30S ribosomal protein S4; K02986 small subunit ribosomal protein S4 (A)
jwb-nkyGM000669	K03282|1.05343e-25|psol:S284_02470|mscL; Large-conductance mechanosensitive channel; K03282 large conductance mechanosensitive channel (A)
jwb-nkyGM000674	K03703|0|apal:BN85406870|uvrC; UvrABC system protein C (Excinuclease ABC subunit C); K03703 excinuclease ABC subunit C (A)
jwb-nkyGM000675	K03701|0|psol:S284_03700|uvrA; Excinuclease ABC, subunit A; K03701 excinuclease ABC subunit A (A)
jwb-nkyGM000676	K03702|0|pal:PAa_0453|uvrB; excinuclease ABC subunit B; K03702 excinuclease ABC subunit B (A)
jwb-nkyGM000678	K00974|2.96405e-68|pml:ATP_00238|cca; CCA-adding enzyme (tRNA adenylyl-/cytidylyl-transferase) (tRNA CCA-pyrophosphorylase); K00974 tRNA nucleotidyltransferase (CCA-adding enzyme) [EC:2.7.7.72 3.1.3.- 3.1.4.-] (A)
jwb-nkyGM000679	K03698|8.20802e-102|psol:S284_04220|cbf; CMP-binding factor; K03698 3'-5' exoribonuclease [EC:3.1.-.-] (A)
jwb-nkyGM000680	K03671|1.51645e-26|pml:ATP_00325|trxA; thioredoxin; K03671 thioredoxin 1 (A)
jwb-nkyGM000681	K03177|8.68838e-121|pal:PAa_0783|truB; tRNA pseudouridine synthase B (EC:5.4.99.-); K03177 tRNA pseudouridine55 synthase [EC:5.4.99.25] (A)
jwb-nkyGM000686	K03798|0|pml:ATP_00034|hflB; ATP-dependent Zn protease; K03798 cell division protease FtsH [EC:3.4.24.-] (A)
jwb-nkyGM000690	K03152|1.97115e-59|pml:ATP_00237|thiJ; 4-methyl-5(beta-hydroxyethyl)-thiazole monophosphate synthesis protein; K03152 4-methyl-5(b-hydroxyethyl)-thiazole monophosphate biosynthesis (A)
jwb-nkyGM000692	K00997|3.91211e-37|psol:S284_02280|acpS; Holo-[acyl-carrier-protein] synthase; K00997 holo-[acyl-carrier protein] synthase [EC:2.7.8.7] (A)
jwb-nkyGM000693	K01972|0|poy:PAM_438|lig; NAD-dependent DNA ligase; K01972 DNA ligase (NAD+) [EC:6.5.1.2] (A)
jwb-nkyGM000694	K03424|3.40869e-101|pml:ATP_00152|tatD; Mg-dependent DNase; K03424 TatD DNase family protein [EC:3.1.21.-] (A)
