# Supplementary material for: Comparative genome analysis of jujube witches’-broom Phytoplasma, an obligate pathogen that causes jujube witches’-broom disease
Source: BMC Genomics. 2018 Sep 19;19:689. doi: 10.1186/s12864-018-5075-1 (PMC6148798; doi:10.1186/s12864-018-5075-1)
Supplement: Supplementary file 2 — The identity of core genes of the six phytoplasmas (XLS 6 kb) [file 12864_2018_5075_MOESM2_ESM.xls]

	Candidatus.Phytoplasma.australiense	Candidatus.Phytoplasma.mali.strain.AT	Candidatus.Phytoplasma.pruni.strain.CX	Onion.yellows.phytoplasma.OY-M.DNA	Peanut.witches-broom.phytoplasma.NTU2011	jwb-nky
[Candidatus.Phytoplasma.australiense]_PAA_RS00270	100.00	67.31	68.45	86.17	64.42	62.83
[Candidatus.Phytoplasma.australiense]_PAA_RS02210	100.00	63.31	64.03	69.69	64.00	70.12
[Candidatus.Phytoplasma.australiense]_PAA_RS02555	100.00	54.32	57.32	71.26	51.85	58.33
[Candidatus.Phytoplasma.australiense]_PAA_RS02620	100.00	89.47	86.84	94.74	81.58	89.47
[Candidatus.Phytoplasma.australiense]_PAA_RS02660	100.00	68.38	64.10	81.20	59.83	58.97
[Candidatus.Phytoplasma.australiense]_PAA_RS02675	100.00	71.91	67.42	89.89	61.80	66.29
[Candidatus.Phytoplasma.australiense]_PAA_RS02695	100.00	68.54	72.73	81.61	53.41	60.23
[Candidatus.Phytoplasma.australiense]_PAA_RS02705	100.00	83.57	79.14	93.57	69.06	75.54
[Candidatus.Phytoplasma.australiense]_PAA_RS02720	100.00	72.04	67.74	90.32	52.69	60.22
[Candidatus.Phytoplasma.australiense]_PAA_RS03120	100.00	68.59	70.51	83.33	54.49	66.67
[Candidatus.Phytoplasma.australiense]_PAA_RS03125	100.00	78.83	76.26	88.49	76.87	74.10
[Candidatus.Phytoplasma.australiense]_PAA_RS03155	100.00	71.63	79.43	88.65	65.25	68.79
[Candidatus.Phytoplasma.australiense]_PAA_RS03250	100.00	63.83	57.14	87.76	61.22	71.43
[Candidatus.Phytoplasma.australiense]_PAA_RS03715	100.00	60.42	57.95	71.02	53.88	60.78
[Candidatus.Phytoplasma.mali.strain.AT]_ATP_RS00635	54.48	100.00	57.68	56.70	55.18	58.39
[Candidatus.Phytoplasma.mali.strain.AT]_ATP_RS00700	70.85	100.00	68.12	71.15	63.75	69.21
[Candidatus.Phytoplasma.mali.strain.AT]_ATP_RS00950	64.53	100.00	64.74	62.70	61.36	66.75
[Candidatus.Phytoplasma.mali.strain.AT]_ATP_RS01175	64.77	100.00	66.19	67.50	59.89	65.07
[Candidatus.Phytoplasma.mali.strain.AT]_ATP_RS01525	63.93	100.00	62.90	66.13	58.06	58.06
[Candidatus.Phytoplasma.mali.strain.AT]_ATP_RS01815	68.21	100.00	61.15	67.11	59.49	62.82
[Candidatus.Phytoplasma.mali.strain.AT]_ATP_RS02000	55.60	100.00	54.74	60.52	52.38	54.58
[Candidatus.Phytoplasma.mali.strain.AT]_ATP_RS02095	55.35	100.00	59.31	56.36	55.94	58.77
[Candidatus.Phytoplasma.mali.strain.AT]_ATP_RS02125	64.19	100.00	53.28	62.17	51.09	53.95
[Candidatus.Phytoplasma.pruni.strain.CX]_CPX_RS00060	63.40	53.55	100.00	65.33	61.74	60.53
[Candidatus.Phytoplasma.pruni.strain.CX]_CPX_RS00505	65.44	65.16	100.00	66.37	69.47	70.62
[Candidatus.Phytoplasma.pruni.strain.CX]_CPX_RS00570	64.62	66.92	100.00	70.77	61.54	82.31
[Candidatus.Phytoplasma.pruni.strain.CX]_CPX_RS00755	68.64	66.67	100.00	64.41	56.78	76.07
[Candidatus.Phytoplasma.pruni.strain.CX]_CPX_RS01040	61.37	67.61	100.00	60.56	68.96	72.44
[Candidatus.Phytoplasma.pruni.strain.CX]_CPX_RS01365	68.60	53.54	100.00	67.77	55.73	50.00
[Candidatus.Phytoplasma.pruni.strain.CX]_CPX_RS01380	54.66	62.90	100.00	57.89	68.55	70.85
[Candidatus.Phytoplasma.pruni.strain.CX]_CPX_RS01435	60.83	66.39	100.00	62.50	72.22	78.57
[Candidatus.Phytoplasma.pruni.strain.CX]_CPX_RS01455	57.60	57.96	100.00	59.92	59.00	62.80
[Candidatus.Phytoplasma.pruni.strain.CX]_CPX_RS01460	60.66	53.44	100.00	58.14	57.03	65.81
[Candidatus.Phytoplasma.pruni.strain.CX]_CPX_RS01535	69.19	68.84	100.00	71.21	66.67	63.32
[Candidatus.Phytoplasma.pruni.strain.CX]_CPX_RS02270	77.27	79.55	100.00	79.55	70.45	79.55
[jwb-nky]_jwb-nkyGM000004	60.16	63.28	75.19	60.16	53.85	100.00
[jwb-nky]_jwb-nkyGM000015	56.92	57.69	72.22	62.31	65.08	100.00
[jwb-nky]_jwb-nkyGM000058	60.75	56.07	64.49	56.07	54.21	100.00
[jwb-nky]_jwb-nkyGM000060	67.88	56.83	59.71	59.71	55.40	100.00
[jwb-nky]_jwb-nkyGM000071	65.13	65.98	80.25	67.36	70.46	100.00
[jwb-nky]_jwb-nkyGM000089	56.16	57.35	56.80	56.44	50.48	100.00
[jwb-nky]_jwb-nkyGM000220	61.95	64.82	72.57	61.50	66.15	100.00
[jwb-nky]_jwb-nkyGM000280	66.41	64.87	64.36	68.97	68.39	100.00
[jwb-nky]_jwb-nkyGM000335	75.57	72.85	78.12	73.33	66.24	100.00
[jwb-nky]_jwb-nkyGM000364	62.82	64.10	67.95	59.49	67.95	100.00
[jwb-nky]_jwb-nkyGM000475	74.56	74.42	81.69	75.58	63.52	100.00
[jwb-nky]_jwb-nkyGM000565	57.50	62.09	66.85	57.17	64.12	100.00
[Onion.yellows.phytoplasma.OY-M.DNA]_PAM_RS00675	70.85	58.55	51.04	100.00	56.48	55.50
[Onion.yellows.phytoplasma.OY-M.DNA]_PAM_RS00680	62.03	55.07	60.00	100.00	63.64	56.72
[Onion.yellows.phytoplasma.OY-M.DNA]_PAM_RS00795	76.65	60.45	62.26	100.00	54.31	59.55
[Onion.yellows.phytoplasma.OY-M.DNA]_PAM_RS00880	72.16	62.71	68.18	100.00	55.11	62.86
[Onion.yellows.phytoplasma.OY-M.DNA]_PAM_RS01300	79.23	62.98	65.56	100.00	57.46	52.22
[Onion.yellows.phytoplasma.OY-M.DNA]_PAM_RS02595	65.37	52.50	54.29	100.00	50.45	56.33
[Onion.yellows.phytoplasma.OY-M.DNA]_PAM_RS03565	74.04	65.39	60.80	100.00	56.71	58.37
[Onion.yellows.phytoplasma.OY-M.DNA]_PAM_RS04455	89.23	76.92	69.35	100.00	66.67	69.35
[Onion.yellows.phytoplasma.OY-M.DNA]_PAM_RS04505	72.21	54.84	54.96	100.00	60.48	54.86
[Peanut.witches-broom.phytoplasma.NTU2011]_PNWB_v1c1110	51.92	53.09	63.06	51.92	100.00	63.52
[Peanut.witches-broom.phytoplasma.NTU2011]_PNWB_v1c1920	58.78	57.74	57.25	56.93	100.00	54.89
[Peanut.witches-broom.phytoplasma.NTU2011]_PNWB_v1c2000	54.78	53.19	61.08	56.13	100.00	59.67
[Peanut.witches-broom.phytoplasma.NTU2011]_PNWB_v1c2190	55.33	54.34	56.09	54.57	100.00	57.36
[Peanut.witches-broom.phytoplasma.NTU2011]_PNWB_v1c2510	50.12	50.36	55.66	53.75	100.00	57.66
[Peanut.witches-broom.phytoplasma.NTU2011]_PNWB_v1c2600	51.40	56.81	57.94	54.46	100.00	54.63
[Peanut.witches-broom.phytoplasma.NTU2011]_PNWB_v1c2780	59.79	56.38	66.32	57.14	100.00	62.23
[Peanut.witches-broom.phytoplasma.NTU2011]_PNWB_v1c3110	61.88	59.55	65.25	61.07	100.00	59.06
[Peanut.witches-broom.phytoplasma.NTU2011]_PNWB_v1c3410	53.35	57.68	58.42	55.78	100.00	57.56
[Peanut.witches-broom.phytoplasma.NTU2011]_PNWB_v1c3420	55.10	55.07	59.45	53.72	100.00	58.04
[Peanut.witches-broom.phytoplasma.NTU2011]_PNWB_v1c3980	57.45	59.72	63.71	57.37	100.00	61.70
[Peanut.witches-broom.phytoplasma.NTU2011]_PNWB_v1c4250	61.76	55.88	66.67	57.84	100.00	58.10
[Peanut.witches-broom.phytoplasma.NTU2011]_PNWB_v1c4460	50.72	51.69	59.33	50.24	100.00	57.21
[Peanut.witches-broom.phytoplasma.NTU2011]_PNWB_v1c4570	56.04	56.18	67.40	58.66	100.00	68.33
