# Supplementary material for: Comparative genome analysis of jujube witches’-broom Phytoplasma, an obligate pathogen that causes jujube witches’-broom disease
Source: BMC Genomics. 2018 Sep 19;19:689. doi: 10.1186/s12864-018-5075-1 (PMC6148798; doi:10.1186/s12864-018-5075-1)
Supplement: Supplementary file 3 — Single copy genes in six phytoplasmas. (XLS 41 kb) [file 12864_2018_5075_MOESM3_ESM.xls]

Gene number	Species number	Gene ID
37	6	ATP_RS01460_Candidatus.Phytoplasma.mali.strain.AT,PAM_RS00830_Onion.yellows.phytoplasma.OY-M.DNA,jwb-nkyGM000058_jwb-nky,PNWB_v1c2710_Peanut.witches-broom.phytoplasma.NTU2011,CPX_RS00255_Candidatus.Phytoplasma.pruni.strain.CX,PAA_RS02265_Candidatus.Phytoplasma.australiense,
43	6	CPX_RS02295_Candidatus.Phytoplasma.pruni.strain.CX,PAM_RS04460_Onion.yellows.phytoplasma.OY-M.DNA,PNWB_v1c2180_Peanut.witches-broom.phytoplasma.NTU2011,ATP_RS02425_Candidatus.Phytoplasma.mali.strain.AT,jwb-nkyGM000134_jwb-nky,PAA_RS00460_Candidatus.Phytoplasma.australiense,
44	6	PNWB_v1c0910_Peanut.witches-broom.phytoplasma.NTU2011,PAM_RS03745_Onion.yellows.phytoplasma.OY-M.DNA,CPX_RS01630_Candidatus.Phytoplasma.pruni.strain.CX,ATP_RS01050_Candidatus.Phytoplasma.mali.strain.AT,PAA_RS03320_Candidatus.Phytoplasma.australiense,jwb-nkyGM000455_jwb-nky,
45	6	jwb-nkyGM000460_jwb-nky,PAA_RS02290_Candidatus.Phytoplasma.australiense,PNWB_v1c2340_Peanut.witches-broom.phytoplasma.NTU2011,PAM_RS00855_Onion.yellows.phytoplasma.OY-M.DNA,CPX_RS00565_Candidatus.Phytoplasma.pruni.strain.CX,ATP_RS01825_Candidatus.Phytoplasma.mali.strain.AT,
51	6	PNWB_v1c2780_Peanut.witches-broom.phytoplasma.NTU2011,PAM_RS01655_Onion.yellows.phytoplasma.OY-M.DNA,jwb-nkyGM000580_jwb-nky,ATP_RS00630_Candidatus.Phytoplasma.mali.strain.AT,CPX_RS00330_Candidatus.Phytoplasma.pruni.strain.CX,PAA_RS02995_Candidatus.Phytoplasma.australiense,
58	6	PNWB_v1c2360_Peanut.witches-broom.phytoplasma.NTU2011,PAM_RS00845_Onion.yellows.phytoplasma.OY-M.DNA,jwb-nkyGM000458_jwb-nky,ATP_RS01815_Candidatus.Phytoplasma.mali.strain.AT,CPX_RS00575_Candidatus.Phytoplasma.pruni.strain.CX,PAA_RS02280_Candidatus.Phytoplasma.australiense,
59	6	PNWB_v1c4660_Peanut.witches-broom.phytoplasma.NTU2011,PAM_RS01335_Onion.yellows.phytoplasma.OY-M.DNA,jwb-nkyGM000008_jwb-nky,ATP_RS01965_Candidatus.Phytoplasma.mali.strain.AT,CPX_RS01380_Candidatus.Phytoplasma.pruni.strain.CX,PAA_RS02630_Candidatus.Phytoplasma.australiense,
65	6	PNWB_v1c4370_Peanut.witches-broom.phytoplasma.NTU2011,PAM_RS04430_Onion.yellows.phytoplasma.OY-M.DNA,jwb-nkyGM000034_jwb-nky,CPX_RS01510_Candidatus.Phytoplasma.pruni.strain.CX,ATP_RS02450_Candidatus.Phytoplasma.mali.strain.AT,PAA_RS00490_Candidatus.Phytoplasma.australiense,
67	6	PNWB_v1c2540_Peanut.witches-broom.phytoplasma.NTU2011,PAM_RS02790_Onion.yellows.phytoplasma.OY-M.DNA,CPX_RS00765_Candidatus.Phytoplasma.pruni.strain.CX,ATP_RS02405_Candidatus.Phytoplasma.mali.strain.AT,PAA_RS02555_Candidatus.Phytoplasma.australiense,jwb-nkyGM000553_jwb-nky,
73	6	CPX_RS00345_Candidatus.Phytoplasma.pruni.strain.CX,PAM_RS01640_Onion.yellows.phytoplasma.OY-M.DNA,PNWB_v1c2810_Peanut.witches-broom.phytoplasma.NTU2011,ATP_RS00645_Candidatus.Phytoplasma.mali.strain.AT,PAA_RS03010_Candidatus.Phytoplasma.australiense,jwb-nkyGM000577_jwb-nky,
77	6	PNWB_v1c2230_Peanut.witches-broom.phytoplasma.NTU2011,PAM_RS01580_Onion.yellows.phytoplasma.OY-M.DNA,jwb-nkyGM000472_jwb-nky,ATP_RS02145_Candidatus.Phytoplasma.mali.strain.AT,CPX_RS00505_Candidatus.Phytoplasma.pruni.strain.CX,PAA_RS03130_Candidatus.Phytoplasma.australiense,
78	6	ATP_RS01320_Candidatus.Phytoplasma.mali.strain.AT,PAM_RS01755_Onion.yellows.phytoplasma.OY-M.DNA,PNWB_v1c1050_Peanut.witches-broom.phytoplasma.NTU2011,jwb-nkyGM000207_jwb-nky,PAA_RS02305_Candidatus.Phytoplasma.australiense,CPX_RS00945_Candidatus.Phytoplasma.pruni.strain.CX,
80	6	PNWB_v1c2640_Peanut.witches-broom.phytoplasma.NTU2011,PAM_RS00925_Onion.yellows.phytoplasma.OY-M.DNA,CPX_RS02165_Candidatus.Phytoplasma.pruni.strain.CX,jwb-nkyGM000572_jwb-nky,PAA_RS02865_Candidatus.Phytoplasma.australiense,ATP_RS01500_Candidatus.Phytoplasma.mali.strain.AT,
81	6	PNWB_v1c3670_Peanut.witches-broom.phytoplasma.NTU2011,PAM_RS00905_Onion.yellows.phytoplasma.OY-M.DNA,CPX_RS00015_Candidatus.Phytoplasma.pruni.strain.CX,ATP_RS01725_Candidatus.Phytoplasma.mali.strain.AT,PAA_RS02850_Candidatus.Phytoplasma.australiense,jwb-nkyGM000315_jwb-nky,
82	6	PNWB_v1c2190_Peanut.witches-broom.phytoplasma.NTU2011,PAA_RS03110_Candidatus.Phytoplasma.australiense,jwb-nkyGM000476_jwb-nky,PAM_RS01600_Onion.yellows.phytoplasma.OY-M.DNA,CPX_RS00485_Candidatus.Phytoplasma.pruni.strain.CX,ATP_RS02165_Candidatus.Phytoplasma.mali.strain.AT,
84	6	PNWB_v1c2200_Peanut.witches-broom.phytoplasma.NTU2011,jwb-nkyGM000475_jwb-nky,PAA_RS03115_Candidatus.Phytoplasma.australiense,CPX_RS00490_Candidatus.Phytoplasma.pruni.strain.CX,PAM_RS01595_Onion.yellows.phytoplasma.OY-M.DNA,ATP_RS02160_Candidatus.Phytoplasma.mali.strain.AT,
87	6	PNWB_v1c3610_Peanut.witches-broom.phytoplasma.NTU2011,PAM_RS01020_Onion.yellows.phytoplasma.OY-M.DNA,jwb-nkyGM000072_jwb-nky,CPX_RS00070_Candidatus.Phytoplasma.pruni.strain.CX,ATP_RS01280_Candidatus.Phytoplasma.mali.strain.AT,PAA_RS02395_Candidatus.Phytoplasma.australiense,
89	6	PNWB_v1c4570_Peanut.witches-broom.phytoplasma.NTU2011,PAM_RS01285_Onion.yellows.phytoplasma.OY-M.DNA,CPX_RS01425_Candidatus.Phytoplasma.pruni.strain.CX,ATP_RS01920_Candidatus.Phytoplasma.mali.strain.AT,jwb-nkyGM000017_jwb-nky,PAA_RS02680_Candidatus.Phytoplasma.australiense,
98	6	PNWB_v1c1610_Peanut.witches-broom.phytoplasma.NTU2011,PAM_RS04090_Onion.yellows.phytoplasma.OY-M.DNA,jwb-nkyGM000121_jwb-nky,CPX_RS01850_Candidatus.Phytoplasma.pruni.strain.CX,ATP_RS00355_Candidatus.Phytoplasma.mali.strain.AT,PAA_RS03945_Candidatus.Phytoplasma.australiense,
102	6	PNWB_v1c3480_Peanut.witches-broom.phytoplasma.NTU2011,PAM_RS02640_Onion.yellows.phytoplasma.OY-M.DNA,jwb-nkyGM000097_jwb-nky,CPX_RS01555_Candidatus.Phytoplasma.pruni.strain.CX,ATP_RS01770_Candidatus.Phytoplasma.mali.strain.AT,PAA_RS03360_Candidatus.Phytoplasma.australiense,
109	6	ATP_RS01615_Candidatus.Phytoplasma.mali.strain.AT,PNWB_v1c1400_Peanut.witches-broom.phytoplasma.NTU2011,jwb-nkyGM000692_jwb-nky,CPX_RS01785_Candidatus.Phytoplasma.pruni.strain.CX,PAM_RS02605_Onion.yellows.phytoplasma.OY-M.DNA,PAA_RS04085_Candidatus.Phytoplasma.australiense,
110	6	PNWB_v1c4400_Peanut.witches-broom.phytoplasma.NTU2011,PAM_RS04415_Onion.yellows.phytoplasma.OY-M.DNA,jwb-nkyGM000031_jwb-nky,ATP_RS02465_Candidatus.Phytoplasma.mali.strain.AT,PAA_RS00505_Candidatus.Phytoplasma.australiense,CPX_RS01495_Candidatus.Phytoplasma.pruni.strain.CX,
114	6	PAM_RS01225_Onion.yellows.phytoplasma.OY-M.DNA,CPX_RS01485_Candidatus.Phytoplasma.pruni.strain.CX,PNWB_v1c4450_Peanut.witches-broom.phytoplasma.NTU2011,jwb-nkyGM000029_jwb-nky,ATP_RS01860_Candidatus.Phytoplasma.mali.strain.AT,PAA_RS02740_Candidatus.Phytoplasma.australiense,
122	6	jwb-nkyGM000453_jwb-nky,PAM_RS03020_Onion.yellows.phytoplasma.OY-M.DNA,PNWB_v1c1280_Peanut.witches-broom.phytoplasma.NTU2011,ATP_RS01040_Candidatus.Phytoplasma.mali.strain.AT,CPX_RS01620_Candidatus.Phytoplasma.pruni.strain.CX,PAA_RS01055_Candidatus.Phytoplasma.australiense,
123	6	PNWB_v1c4270_Peanut.witches-broom.phytoplasma.NTU2011,PAM_RS00590_Onion.yellows.phytoplasma.OY-M.DNA,jwb-nkyGM000624_jwb-nky,CPX_RS00445_Candidatus.Phytoplasma.pruni.strain.CX,ATP_RS01550_Candidatus.Phytoplasma.mali.strain.AT,PAA_RS02765_Candidatus.Phytoplasma.australiense,
124	6	PNWB_v1c2760_Peanut.witches-broom.phytoplasma.NTU2011,PAM_RS01430_Onion.yellows.phytoplasma.OY-M.DNA,CPX_RS00320_Candidatus.Phytoplasma.pruni.strain.CX,ATP_RS00615_Candidatus.Phytoplasma.mali.strain.AT,jwb-nkyGM000053_jwb-nky,PAA_RS03700_Candidatus.Phytoplasma.australiense,
126	6	jwb-nkyGM000221_jwb-nky,PAA_RS02890_Candidatus.Phytoplasma.australiense,PNWB_v1c1170_Peanut.witches-broom.phytoplasma.NTU2011,ATP_RS01655_Candidatus.Phytoplasma.mali.strain.AT,PAM_RS03780_Onion.yellows.phytoplasma.OY-M.DNA,CPX_RS01020_Candidatus.Phytoplasma.pruni.strain.CX,
128	6	CPX_RS00390_Candidatus.Phytoplasma.pruni.strain.CX,jwb-nkyGM000382_jwb-nky,PAA_RS02985_Candidatus.Phytoplasma.australiense,PNWB_v1c0110_Peanut.witches-broom.phytoplasma.NTU2011,ATP_RS00380_Candidatus.Phytoplasma.mali.strain.AT,PAM_RS01665_Onion.yellows.phytoplasma.OY-M.DNA,
130	6	PNWB_v1c3110_Peanut.witches-broom.phytoplasma.NTU2011,PAA_RS04080_Candidatus.Phytoplasma.australiense,jwb-nkyGM000371_jwb-nky,ATP_RS01580_Candidatus.Phytoplasma.mali.strain.AT,CPX_RS01195_Candidatus.Phytoplasma.pruni.strain.CX,PAM_RS02610_Onion.yellows.phytoplasma.OY-M.DNA,
132	6	PNWB_v1c1900_Peanut.witches-broom.phytoplasma.NTU2011,PAM_RS04340_Onion.yellows.phytoplasma.OY-M.DNA,jwb-nkyGM000280_jwb-nky,ATP_RS02470_Candidatus.Phytoplasma.mali.strain.AT,CPX_RS01300_Candidatus.Phytoplasma.pruni.strain.CX,PAA_RS03645_Candidatus.Phytoplasma.australiense,
139	6	ATP_RS01605_Candidatus.Phytoplasma.mali.strain.AT,PAM_RS04010_Onion.yellows.phytoplasma.OY-M.DNA,CPX_RS01255_Candidatus.Phytoplasma.pruni.strain.CX,jwb-nkyGM000478_jwb-nky,PAA_RS00650_Candidatus.Phytoplasma.australiense,PNWB_v1c4010_Peanut.witches-broom.phytoplasma.NTU2011,
141	6	jwb-nkyGM000068_jwb-nky,PAM_RS00685_Onion.yellows.phytoplasma.OY-M.DNA,CPX_RS00090_Candidatus.Phytoplasma.pruni.strain.CX,PNWB_v1c3570_Peanut.witches-broom.phytoplasma.NTU2011,PAA_RS03415_Candidatus.Phytoplasma.australiense,ATP_RS01525_Candidatus.Phytoplasma.mali.strain.AT,
142	6	jwb-nkyGM000014_jwb-nky,PAM_RS01300_Onion.yellows.phytoplasma.OY-M.DNA,PNWB_v1c4600_Peanut.witches-broom.phytoplasma.NTU2011,ATP_RS01935_Candidatus.Phytoplasma.mali.strain.AT,CPX_RS01410_Candidatus.Phytoplasma.pruni.strain.CX,PAA_RS02665_Candidatus.Phytoplasma.australiense,
145	6	jwb-nkyGM000140_jwb-nky,PAM_RS01485_Onion.yellows.phytoplasma.OY-M.DNA,ATP_RS02050_Candidatus.Phytoplasma.mali.strain.AT,PNWB_v1c2120_Peanut.witches-broom.phytoplasma.NTU2011,PAA_RS03220_Candidatus.Phytoplasma.australiense,CPX_RS02265_Candidatus.Phytoplasma.pruni.strain.CX,
148	6	PNWB_v1c1300_Peanut.witches-broom.phytoplasma.NTU2011,PAM_RS03010_Onion.yellows.phytoplasma.OY-M.DNA,CPX_RS01610_Candidatus.Phytoplasma.pruni.strain.CX,ATP_RS01025_Candidatus.Phytoplasma.mali.strain.AT,PAA_RS01045_Candidatus.Phytoplasma.australiense,jwb-nkyGM000451_jwb-nky,
149	6	PNWB_v1c3930_Peanut.witches-broom.phytoplasma.NTU2011,PAM_RS00790_Onion.yellows.phytoplasma.OY-M.DNA,jwb-nkyGM000378_jwb-nky,ATP_RS01470_Candidatus.Phytoplasma.mali.strain.AT,CPX_RS00705_Candidatus.Phytoplasma.pruni.strain.CX,PAA_RS02225_Candidatus.Phytoplasma.australiense,
152	6	PNWB_v1c2250_Peanut.witches-broom.phytoplasma.NTU2011,PAM_RS01570_Onion.yellows.phytoplasma.OY-M.DNA,jwb-nkyGM000470_jwb-nky,CPX_RS00515_Candidatus.Phytoplasma.pruni.strain.CX,ATP_RS02135_Candidatus.Phytoplasma.mali.strain.AT,PAA_RS03140_Candidatus.Phytoplasma.australiense,
153	6	PNWB_v1c1130_Peanut.witches-broom.phytoplasma.NTU2011,PAM_RS01790_Onion.yellows.phytoplasma.OY-M.DNA,ATP_RS01350_Candidatus.Phytoplasma.mali.strain.AT,jwb-nkyGM000214_jwb-nky,CPX_RS00980_Candidatus.Phytoplasma.pruni.strain.CX,PAA_RS02340_Candidatus.Phytoplasma.australiense,
157	6	PNWB_v1c2520_Peanut.witches-broom.phytoplasma.NTU2011,PAM_RS02780_Onion.yellows.phytoplasma.OY-M.DNA,CPX_RS00755_Candidatus.Phytoplasma.pruni.strain.CX,ATP_RS02420_Candidatus.Phytoplasma.mali.strain.AT,PAA_RS02545_Candidatus.Phytoplasma.australiense,jwb-nkyGM000555_jwb-nky,
162	6	PNWB_v1c4440_Peanut.witches-broom.phytoplasma.NTU2011,PAM_RS01220_Onion.yellows.phytoplasma.OY-M.DNA,jwb-nkyGM000030_jwb-nky,ATP_RS01855_Candidatus.Phytoplasma.mali.strain.AT,CPX_RS01490_Candidatus.Phytoplasma.pruni.strain.CX,PAA_RS02745_Candidatus.Phytoplasma.australiense,
163	6	jwb-nkyGM000012_jwb-nky,PAM_RS01310_Onion.yellows.phytoplasma.OY-M.DNA,CPX_RS01400_Candidatus.Phytoplasma.pruni.strain.CX,PNWB_v1c4620_Peanut.witches-broom.phytoplasma.NTU2011,PAA_RS02655_Candidatus.Phytoplasma.australiense,ATP_RS01945_Candidatus.Phytoplasma.mali.strain.AT,
165	6	PNWB_v1c4680_Peanut.witches-broom.phytoplasma.NTU2011,PAM_RS01345_Onion.yellows.phytoplasma.OY-M.DNA,ATP_RS01975_Candidatus.Phytoplasma.mali.strain.AT,CPX_RS01370_Candidatus.Phytoplasma.pruni.strain.CX,PAA_RS02620_Candidatus.Phytoplasma.australiense,jwb-nkyGM000006_jwb-nky,
168	6	jwb-nkyGM000049_jwb-nky,PAM_RS01460_Onion.yellows.phytoplasma.OY-M.DNA,CPX_RS00295_Candidatus.Phytoplasma.pruni.strain.CX,ATP_RS00215_Candidatus.Phytoplasma.mali.strain.AT,PNWB_v1c0960_Peanut.witches-broom.phytoplasma.NTU2011,PAA_RS03245_Candidatus.Phytoplasma.australiense,
169	6	jwb-nkyGM000669_jwb-nky,PAM_RS00390_Onion.yellows.phytoplasma.OY-M.DNA,PNWB_v1c3990_Peanut.witches-broom.phytoplasma.NTU2011,ATP_RS01810_Candidatus.Phytoplasma.mali.strain.AT,PAA_RS00540_Candidatus.Phytoplasma.australiense,CPX_RS02600_Candidatus.Phytoplasma.pruni.strain.CX,
170	6	PNWB_v1c2000_Peanut.witches-broom.phytoplasma.NTU2011,PAM_RS00565_Onion.yellows.phytoplasma.OY-M.DNA,jwb-nkyGM000040_jwb-nky,ATP_RS00670_Candidatus.Phytoplasma.mali.strain.AT,PAA_RS02785_Candidatus.Phytoplasma.australiense,CPX_RS02245_Candidatus.Phytoplasma.pruni.strain.CX,
171	6	PNWB_v1c2980_Peanut.witches-broom.phytoplasma.NTU2011,PAM_RS03660_Onion.yellows.phytoplasma.OY-M.DNA,CPX_RS02380_Candidatus.Phytoplasma.pruni.strain.CX,ATP_RS00270_Candidatus.Phytoplasma.mali.strain.AT,jwb-nkyGM000108_jwb-nky,PAA_RS02970_Candidatus.Phytoplasma.australiense,
173	6	CPX_RS02005_Candidatus.Phytoplasma.pruni.strain.CX,PAM_RS00100_Onion.yellows.phytoplasma.OY-M.DNA,jwb-nkyGM000360_jwb-nky,ATP_RS00890_Candidatus.Phytoplasma.mali.strain.AT,PAA_RS00715_Candidatus.Phytoplasma.australiense,PNWB_v1c3320_Peanut.witches-broom.phytoplasma.NTU2011,
175	6	PNWB_v1c3420_Peanut.witches-broom.phytoplasma.NTU2011,PAM_RS01115_Onion.yellows.phytoplasma.OY-M.DNA,CPX_RS00220_Candidatus.Phytoplasma.pruni.strain.CX,ATP_RS01370_Candidatus.Phytoplasma.mali.strain.AT,jwb-nkyGM000355_jwb-nky,PAA_RS01625_Candidatus.Phytoplasma.australiense,
176	6	PNWB_v1c4280_Peanut.witches-broom.phytoplasma.NTU2011,PAA_RS02760_Candidatus.Phytoplasma.australiense,jwb-nkyGM000623_jwb-nky,CPX_RS00440_Candidatus.Phytoplasma.pruni.strain.CX,PAM_RS00595_Onion.yellows.phytoplasma.OY-M.DNA,ATP_RS01545_Candidatus.Phytoplasma.mali.strain.AT,
179	6	jwb-nkyGM000440_jwb-nky,PAM_RS00885_Onion.yellows.phytoplasma.OY-M.DNA,PNWB_v1c2030_Peanut.witches-broom.phytoplasma.NTU2011,ATP_RS01795_Candidatus.Phytoplasma.mali.strain.AT,CPX_RS01775_Candidatus.Phytoplasma.pruni.strain.CX,PAA_RS02825_Candidatus.Phytoplasma.australiense,
180	6	ATP_RS00815_Candidatus.Phytoplasma.mali.strain.AT,PAM_RS04495_Onion.yellows.phytoplasma.OY-M.DNA,CPX_RS00630_Candidatus.Phytoplasma.pruni.strain.CX,jwb-nkyGM000324_jwb-nky,PAA_RS00145_Candidatus.Phytoplasma.australiense,PNWB_v1c2950_Peanut.witches-broom.phytoplasma.NTU2011,
184	6	PNWB_v1c3260_Peanut.witches-broom.phytoplasma.NTU2011,PAM_RS00360_Onion.yellows.phytoplasma.OY-M.DNA,ATP_RS00975_Candidatus.Phytoplasma.mali.strain.AT,jwb-nkyGM000267_jwb-nky,PAA_RS00270_Candidatus.Phytoplasma.australiense,CPX_RS01865_Candidatus.Phytoplasma.pruni.strain.CX,
189	6	PNWB_v1c2700_Peanut.witches-broom.phytoplasma.NTU2011,PAM_RS00835_Onion.yellows.phytoplasma.OY-M.DNA,CPX_RS00250_Candidatus.Phytoplasma.pruni.strain.CX,jwb-nkyGM000057_jwb-nky,ATP_RS01465_Candidatus.Phytoplasma.mali.strain.AT,PAA_RS02270_Candidatus.Phytoplasma.australiense,
193	6	ATP_RS01270_Candidatus.Phytoplasma.mali.strain.AT,PAM_RS01010_Onion.yellows.phytoplasma.OY-M.DNA,jwb-nkyGM000074_jwb-nky,CPX_RS00060_Candidatus.Phytoplasma.pruni.strain.CX,PNWB_v1c3630_Peanut.witches-broom.phytoplasma.NTU2011,PAA_RS02405_Candidatus.Phytoplasma.australiense,
199	6	ATP_RS00715_Candidatus.Phytoplasma.mali.strain.AT,PAM_RS00675_Onion.yellows.phytoplasma.OY-M.DNA,PNWB_v1c3220_Peanut.witches-broom.phytoplasma.NTU2011,jwb-nkyGM000264_jwb-nky,PAA_RS03405_Candidatus.Phytoplasma.australiense,CPX_RS01890_Candidatus.Phytoplasma.pruni.strain.CX,
200	6	PNWB_v1c3430_Peanut.witches-broom.phytoplasma.NTU2011,PAM_RS04385_Onion.yellows.phytoplasma.OY-M.DNA,ATP_RS01230_Candidatus.Phytoplasma.mali.strain.AT,CPX_RS01920_Candidatus.Phytoplasma.pruni.strain.CX,jwb-nkyGM000388_jwb-nky,PAA_RS01320_Candidatus.Phytoplasma.australiense,
201	6	PNWB_v1c4610_Peanut.witches-broom.phytoplasma.NTU2011,PAM_RS01305_Onion.yellows.phytoplasma.OY-M.DNA,jwb-nkyGM000013_jwb-nky,CPX_RS01405_Candidatus.Phytoplasma.pruni.strain.CX,ATP_RS01940_Candidatus.Phytoplasma.mali.strain.AT,PAA_RS02660_Candidatus.Phytoplasma.australiense,
202	6	PNWB_v1c3240_Peanut.witches-broom.phytoplasma.NTU2011,PAM_RS01105_Onion.yellows.phytoplasma.OY-M.DNA,jwb-nkyGM000266_jwb-nky,ATP_RS00725_Candidatus.Phytoplasma.mali.strain.AT,CPX_RS01880_Candidatus.Phytoplasma.pruni.strain.CX,PAA_RS00840_Candidatus.Phytoplasma.australiense,
204	6	jwb-nkyGM000465_jwb-nky,PAM_RS01545_Onion.yellows.phytoplasma.OY-M.DNA,ATP_RS02110_Candidatus.Phytoplasma.mali.strain.AT,PNWB_v1c2300_Peanut.witches-broom.phytoplasma.NTU2011,PAA_RS03165_Candidatus.Phytoplasma.australiense,CPX_RS00540_Candidatus.Phytoplasma.pruni.strain.CX,
205	6	PNWB_v1c3380_Peanut.witches-broom.phytoplasma.NTU2011,PAM_RS00070_Onion.yellows.phytoplasma.OY-M.DNA,jwb-nkyGM000366_jwb-nky,CPX_RS01740_Candidatus.Phytoplasma.pruni.strain.CX,ATP_RS00920_Candidatus.Phytoplasma.mali.strain.AT,PAA_RS00745_Candidatus.Phytoplasma.australiense,
209	6	ATP_RS00665_Candidatus.Phytoplasma.mali.strain.AT,PAM_RS03805_Onion.yellows.phytoplasma.OY-M.DNA,CPX_RS01135_Candidatus.Phytoplasma.pruni.strain.CX,jwb-nkyGM000060_jwb-nky,PNWB_v1c2570_Peanut.witches-broom.phytoplasma.NTU2011,PAA_RS03370_Candidatus.Phytoplasma.australiense,
213	6	jwb-nkyGM000099_jwb-nky,PAM_RS03710_Onion.yellows.phytoplasma.OY-M.DNA,PNWB_v1c3070_Peanut.witches-broom.phytoplasma.NTU2011,ATP_RS00220_Candidatus.Phytoplasma.mali.strain.AT,CPX_RS02110_Candidatus.Phytoplasma.pruni.strain.CX,PAA_RS02925_Candidatus.Phytoplasma.australiense,
214	6	jwb-nkyGM000009_jwb-nky,PAM_RS01325_Onion.yellows.phytoplasma.OY-M.DNA,PNWB_v1c4650_Peanut.witches-broom.phytoplasma.NTU2011,ATP_RS01960_Candidatus.Phytoplasma.mali.strain.AT,CPX_RS01385_Candidatus.Phytoplasma.pruni.strain.CX,PAA_RS02640_Candidatus.Phytoplasma.australiense,
217	6	PNWB_v1c4500_Peanut.witches-broom.phytoplasma.NTU2011,PAM_RS01250_Onion.yellows.phytoplasma.OY-M.DNA,jwb-nkyGM000024_jwb-nky,CPX_RS01460_Candidatus.Phytoplasma.pruni.strain.CX,ATP_RS01885_Candidatus.Phytoplasma.mali.strain.AT,PAA_RS02715_Candidatus.Phytoplasma.australiense,
218	6	PNWB_v1c1220_Peanut.witches-broom.phytoplasma.NTU2011,PAM_RS02655_Onion.yellows.phytoplasma.OY-M.DNA,ATP_RS01630_Candidatus.Phytoplasma.mali.strain.AT,CPX_RS01045_Candidatus.Phytoplasma.pruni.strain.CX,jwb-nkyGM000226_jwb-nky,PAA_RS03345_Candidatus.Phytoplasma.australiense,
228	6	PNWB_v1c1390_Peanut.witches-broom.phytoplasma.NTU2011,PAM_RS02595_Onion.yellows.phytoplasma.OY-M.DNA,ATP_RS01495_Candidatus.Phytoplasma.mali.strain.AT,jwb-nkyGM000693_jwb-nky,CPX_RS01780_Candidatus.Phytoplasma.pruni.strain.CX,PAA_RS03650_Candidatus.Phytoplasma.australiense,
230	6	jwb-nkyGM000135_jwb-nky,ATP_RS02430_Candidatus.Phytoplasma.mali.strain.AT,PNWB_v1c2170_Peanut.witches-broom.phytoplasma.NTU2011,PAM_RS04455_Onion.yellows.phytoplasma.OY-M.DNA,CPX_RS02290_Candidatus.Phytoplasma.pruni.strain.CX,PAA_RS00465_Candidatus.Phytoplasma.australiense,
231	6	PNWB_v1c2590_Peanut.witches-broom.phytoplasma.NTU2011,PAM_RS03810_Onion.yellows.phytoplasma.OY-M.DNA,CPX_RS01130_Candidatus.Phytoplasma.pruni.strain.CX,ATP_RS00660_Candidatus.Phytoplasma.mali.strain.AT,jwb-nkyGM000061_jwb-nky,PAA_RS03380_Candidatus.Phytoplasma.australiense,
234	6	PNWB_v1c4510_Peanut.witches-broom.phytoplasma.NTU2011,PAM_RS01255_Onion.yellows.phytoplasma.OY-M.DNA,jwb-nkyGM000023_jwb-nky,CPX_RS01455_Candidatus.Phytoplasma.pruni.strain.CX,ATP_RS01890_Candidatus.Phytoplasma.mali.strain.AT,PAA_RS02710_Candidatus.Phytoplasma.australiense,
238	6	PNWB_v1c4150_Peanut.witches-broom.phytoplasma.NTU2011,PAM_RS01530_Onion.yellows.phytoplasma.OY-M.DNA,jwb-nkyGM000571_jwb-nky,CPX_RS00425_Candidatus.Phytoplasma.pruni.strain.CX,ATP_RS02095_Candidatus.Phytoplasma.mali.strain.AT,PAA_RS03180_Candidatus.Phytoplasma.australiense,
239	6	PNWB_v1c3020_Peanut.witches-broom.phytoplasma.NTU2011,PAM_RS03680_Onion.yellows.phytoplasma.OY-M.DNA,CPX_RS02135_Candidatus.Phytoplasma.pruni.strain.CX,ATP_RS00250_Candidatus.Phytoplasma.mali.strain.AT,jwb-nkyGM000104_jwb-nky,PAA_RS02950_Candidatus.Phytoplasma.australiense,
240	6	PNWB_v1c3280_Peanut.witches-broom.phytoplasma.NTU2011,PAM_RS02760_Onion.yellows.phytoplasma.OY-M.DNA,ATP_RS00460_Candidatus.Phytoplasma.mali.strain.AT,CPX_RS01155_Candidatus.Phytoplasma.pruni.strain.CX,jwb-nkyGM000271_jwb-nky,PAA_RS02520_Candidatus.Phytoplasma.australiense,
241	6	PNWB_v1c2750_Peanut.witches-broom.phytoplasma.NTU2011,PAM_RS01435_Onion.yellows.phytoplasma.OY-M.DNA,jwb-nkyGM000052_jwb-nky,ATP_RS00610_Candidatus.Phytoplasma.mali.strain.AT,CPX_RS00315_Candidatus.Phytoplasma.pruni.strain.CX,PAA_RS03270_Candidatus.Phytoplasma.australiense,
243	6	PNWB_v1c1710_Peanut.witches-broom.phytoplasma.NTU2011,PAM_RS04260_Onion.yellows.phytoplasma.OY-M.DNA,jwb-nkyGM000336_jwb-nky,ATP_RS01145_Candidatus.Phytoplasma.mali.strain.AT,CPX_RS01805_Candidatus.Phytoplasma.pruni.strain.CX,PAA_RS02585_Candidatus.Phytoplasma.australiense,
244	6	PNWB_v1c3470_Peanut.witches-broom.phytoplasma.NTU2011,PAM_RS04405_Onion.yellows.phytoplasma.OY-M.DNA,jwb-nkyGM000392_jwb-nky,CPX_RS01940_Candidatus.Phytoplasma.pruni.strain.CX,ATP_RS01250_Candidatus.Phytoplasma.mali.strain.AT,PAA_RS01300_Candidatus.Phytoplasma.australiense,
245	6	PNWB_v1c2320_Peanut.witches-broom.phytoplasma.NTU2011,PAM_RS01535_Onion.yellows.phytoplasma.OY-M.DNA,ATP_RS01835_Candidatus.Phytoplasma.mali.strain.AT,jwb-nkyGM000462_jwb-nky,PAA_RS03175_Candidatus.Phytoplasma.australiense,CPX_RS00555_Candidatus.Phytoplasma.pruni.strain.CX,
248	6	PNWB_v1c1210_Peanut.witches-broom.phytoplasma.NTU2011,PAM_RS02650_Onion.yellows.phytoplasma.OY-M.DNA,ATP_RS01635_Candidatus.Phytoplasma.mali.strain.AT,jwb-nkyGM000225_jwb-nky,PAA_RS03350_Candidatus.Phytoplasma.australiense,CPX_RS01040_Candidatus.Phytoplasma.pruni.strain.CX,
256	6	PNWB_v1c2010_Peanut.witches-broom.phytoplasma.NTU2011,PAM_RS00550_Onion.yellows.phytoplasma.OY-M.DNA,jwb-nkyGM000041_jwb-nky,ATP_RS00675_Candidatus.Phytoplasma.mali.strain.AT,CPX_RS02250_Candidatus.Phytoplasma.pruni.strain.CX,PAA_RS02800_Candidatus.Phytoplasma.australiense,
258	6	PNWB_v1c2350_Peanut.witches-broom.phytoplasma.NTU2011,PAM_RS00850_Onion.yellows.phytoplasma.OY-M.DNA,jwb-nkyGM000459_jwb-nky,CPX_RS00570_Candidatus.Phytoplasma.pruni.strain.CX,ATP_RS01820_Candidatus.Phytoplasma.mali.strain.AT,PAA_RS02285_Candidatus.Phytoplasma.australiense,
259	6	ATP_RS02115_Candidatus.Phytoplasma.mali.strain.AT,PAM_RS01550_Onion.yellows.phytoplasma.OY-M.DNA,jwb-nkyGM000466_jwb-nky,CPX_RS00535_Candidatus.Phytoplasma.pruni.strain.CX,PNWB_v1c2290_Peanut.witches-broom.phytoplasma.NTU2011,PAA_RS03160_Candidatus.Phytoplasma.australiense,
261	6	PNWB_v1c1160_Peanut.witches-broom.phytoplasma.NTU2011,PAM_RS03785_Onion.yellows.phytoplasma.OY-M.DNA,jwb-nkyGM000220_jwb-nky,CPX_RS01015_Candidatus.Phytoplasma.pruni.strain.CX,ATP_RS01665_Candidatus.Phytoplasma.mali.strain.AT,PAA_RS02885_Candidatus.Phytoplasma.australiense,
263	6	PNWB_v1c1190_Peanut.witches-broom.phytoplasma.NTU2011,PAM_RS03765_Onion.yellows.phytoplasma.OY-M.DNA,ATP_RS01645_Candidatus.Phytoplasma.mali.strain.AT,CPX_RS01030_Candidatus.Phytoplasma.pruni.strain.CX,PAA_RS02900_Candidatus.Phytoplasma.australiense,jwb-nkyGM000223_jwb-nky,
267	6	PNWB_v1c3660_Peanut.witches-broom.phytoplasma.NTU2011,PAM_RS00895_Onion.yellows.phytoplasma.OY-M.DNA,jwb-nkyGM000314_jwb-nky,ATP_RS01715_Candidatus.Phytoplasma.mali.strain.AT,CPX_RS00025_Candidatus.Phytoplasma.pruni.strain.CX,PAA_RS02840_Candidatus.Phytoplasma.australiense,
268	6	PNWB_v1c3460_Peanut.witches-broom.phytoplasma.NTU2011,PAM_RS04400_Onion.yellows.phytoplasma.OY-M.DNA,CPX_RS01935_Candidatus.Phytoplasma.pruni.strain.CX,ATP_RS01245_Candidatus.Phytoplasma.mali.strain.AT,PAA_RS01305_Candidatus.Phytoplasma.australiense,jwb-nkyGM000391_jwb-nky,
269	6	CPX_RS01025_Candidatus.Phytoplasma.pruni.strain.CX,PAM_RS03775_Onion.yellows.phytoplasma.OY-M.DNA,PNWB_v1c1180_Peanut.witches-broom.phytoplasma.NTU2011,jwb-nkyGM000222_jwb-nky,ATP_RS01650_Candidatus.Phytoplasma.mali.strain.AT,PAA_RS02895_Candidatus.Phytoplasma.australiense,
270	6	PNWB_v1c4130_Peanut.witches-broom.phytoplasma.NTU2011,PAM_RS00920_Onion.yellows.phytoplasma.OY-M.DNA,jwb-nkyGM000566_jwb-nky,ATP_RS01225_Candidatus.Phytoplasma.mali.strain.AT,CPX_RS02360_Candidatus.Phytoplasma.pruni.strain.CX,PAA_RS02860_Candidatus.Phytoplasma.australiense,
273	6	PNWB_v1c1290_Peanut.witches-broom.phytoplasma.NTU2011,PAM_RS03015_Onion.yellows.phytoplasma.OY-M.DNA,ATP_RS01035_Candidatus.Phytoplasma.mali.strain.AT,jwb-nkyGM000452_jwb-nky,PAA_RS01050_Candidatus.Phytoplasma.australiense,CPX_RS01615_Candidatus.Phytoplasma.pruni.strain.CX,
274	6	PAM_RS03505_Onion.yellows.phytoplasma.OY-M.DNA,jwb-nkyGM000454_jwb-nky,PNWB_v1c1260_Peanut.witches-broom.phytoplasma.NTU2011,ATP_RS01045_Candidatus.Phytoplasma.mali.strain.AT,CPX_RS01625_Candidatus.Phytoplasma.pruni.strain.CX,PAA_RS00450_Candidatus.Phytoplasma.australiense,
277	6	PNWB_v1c2330_Peanut.witches-broom.phytoplasma.NTU2011,PAM_RS00860_Onion.yellows.phytoplasma.OY-M.DNA,jwb-nkyGM000461_jwb-nky,CPX_RS00560_Candidatus.Phytoplasma.pruni.strain.CX,ATP_RS01830_Candidatus.Phytoplasma.mali.strain.AT,PAA_RS02295_Candidatus.Phytoplasma.australiense,
281	6	PNWB_v1c2110_Peanut.witches-broom.phytoplasma.NTU2011,PAM_RS01490_Onion.yellows.phytoplasma.OY-M.DNA,ATP_RS02055_Candidatus.Phytoplasma.mali.strain.AT,jwb-nkyGM000141_jwb-nky,PAA_RS03215_Candidatus.Phytoplasma.australiense,CPX_RS02260_Candidatus.Phytoplasma.pruni.strain.CX,
282	6	CPX_RS01895_Candidatus.Phytoplasma.pruni.strain.CX,ATP_RS00710_Candidatus.Phytoplasma.mali.strain.AT,jwb-nkyGM000263_jwb-nky,PAM_RS00670_Onion.yellows.phytoplasma.OY-M.DNA,PNWB_v1c3210_Peanut.witches-broom.phytoplasma.NTU2011,PAA_RS03400_Candidatus.Phytoplasma.australiense,
285	6	PNWB_v1c3940_Peanut.witches-broom.phytoplasma.NTU2011,PAM_RS00780_Onion.yellows.phytoplasma.OY-M.DNA,ATP_RS00950_Candidatus.Phytoplasma.mali.strain.AT,CPX_RS00695_Candidatus.Phytoplasma.pruni.strain.CX,PAA_RS03630_Candidatus.Phytoplasma.australiense,jwb-nkyGM000376_jwb-nky,
286	6	PNWB_v1c2160_Peanut.witches-broom.phytoplasma.NTU2011,jwb-nkyGM000136_jwb-nky,ATP_RS02435_Candidatus.Phytoplasma.mali.strain.AT,PAM_RS04450_Onion.yellows.phytoplasma.OY-M.DNA,CPX_RS02285_Candidatus.Phytoplasma.pruni.strain.CX,PAA_RS00470_Candidatus.Phytoplasma.australiense,
288	6	PNWB_v1c2970_Peanut.witches-broom.phytoplasma.NTU2011,PAA_RS00155_Candidatus.Phytoplasma.australiense,PAM_RS04505_Onion.yellows.phytoplasma.OY-M.DNA,ATP_RS00805_Candidatus.Phytoplasma.mali.strain.AT,CPX_RS00620_Candidatus.Phytoplasma.pruni.strain.CX,jwb-nkyGM000322_jwb-nky,
290	6	PNWB_v1c4580_Peanut.witches-broom.phytoplasma.NTU2011,PAM_RS01290_Onion.yellows.phytoplasma.OY-M.DNA,jwb-nkyGM000016_jwb-nky,ATP_RS01925_Candidatus.Phytoplasma.mali.strain.AT,CPX_RS01420_Candidatus.Phytoplasma.pruni.strain.CX,PAA_RS02675_Candidatus.Phytoplasma.australiense,
292	6	jwb-nkyGM000485_jwb-nky,PAM_RS03600_Onion.yellows.phytoplasma.OY-M.DNA,PNWB_v1c4080_Peanut.witches-broom.phytoplasma.NTU2011,ATP_RS00400_Candidatus.Phytoplasma.mali.strain.AT,CPX_RS01290_Candidatus.Phytoplasma.pruni.strain.CX,PAA_RS02465_Candidatus.Phytoplasma.australiense,
293	6	PNWB_v1c4520_Peanut.witches-broom.phytoplasma.NTU2011,PAM_RS01260_Onion.yellows.phytoplasma.OY-M.DNA,jwb-nkyGM000022_jwb-nky,ATP_RS01895_Candidatus.Phytoplasma.mali.strain.AT,CPX_RS01450_Candidatus.Phytoplasma.pruni.strain.CX,PAA_RS02705_Candidatus.Phytoplasma.australiense,
298	6	PNWB_v1c4700_Peanut.witches-broom.phytoplasma.NTU2011,PAM_RS01355_Onion.yellows.phytoplasma.OY-M.DNA,jwb-nkyGM000004_jwb-nky,ATP_RS01985_Candidatus.Phytoplasma.mali.strain.AT,CPX_RS01360_Candidatus.Phytoplasma.pruni.strain.CX,PAA_RS02610_Candidatus.Phytoplasma.australiense,
300	6	PNWB_v1c1890_Peanut.witches-broom.phytoplasma.NTU2011,PAM_RS00840_Onion.yellows.phytoplasma.OY-M.DNA,jwb-nkyGM000690_jwb-nky,CPX_RS01085_Candidatus.Phytoplasma.pruni.strain.CX,ATP_RS01300_Candidatus.Phytoplasma.mali.strain.AT,PAA_RS02275_Candidatus.Phytoplasma.australiense,
302	6	PNWB_v1c4540_Peanut.witches-broom.phytoplasma.NTU2011,PAM_RS01270_Onion.yellows.phytoplasma.OY-M.DNA,jwb-nkyGM000020_jwb-nky,CPX_RS01440_Candidatus.Phytoplasma.pruni.strain.CX,ATP_RS01905_Candidatus.Phytoplasma.mali.strain.AT,PAA_RS02695_Candidatus.Phytoplasma.australiense,
303	6	PNWB_v1c1310_Peanut.witches-broom.phytoplasma.NTU2011,PAM_RS03005_Onion.yellows.phytoplasma.OY-M.DNA,jwb-nkyGM000450_jwb-nky,CPX_RS01605_Candidatus.Phytoplasma.pruni.strain.CX,ATP_RS01020_Candidatus.Phytoplasma.mali.strain.AT,PAA_RS01040_Candidatus.Phytoplasma.australiense,
304	6	PNWB_v1c4630_Peanut.witches-broom.phytoplasma.NTU2011,PAM_RS01315_Onion.yellows.phytoplasma.OY-M.DNA,CPX_RS01395_Candidatus.Phytoplasma.pruni.strain.CX,ATP_RS01950_Candidatus.Phytoplasma.mali.strain.AT,PAA_RS02650_Candidatus.Phytoplasma.australiense,jwb-nkyGM000011_jwb-nky,
305	6	PNWB_v1c2130_Peanut.witches-broom.phytoplasma.NTU2011,PAM_RS01480_Onion.yellows.phytoplasma.OY-M.DNA,jwb-nkyGM000139_jwb-nky,CPX_RS02270_Candidatus.Phytoplasma.pruni.strain.CX,ATP_RS02045_Candidatus.Phytoplasma.mali.strain.AT,PAA_RS03225_Candidatus.Phytoplasma.australiense,
306	6	PNWB_v1c2510_Peanut.witches-broom.phytoplasma.NTU2011,PAM_RS02775_Onion.yellows.phytoplasma.OY-M.DNA,ATP_RS00570_Candidatus.Phytoplasma.mali.strain.AT,CPX_RS00750_Candidatus.Phytoplasma.pruni.strain.CX,jwb-nkyGM000556_jwb-nky,PAA_RS02540_Candidatus.Phytoplasma.australiense,
309	6	PNWB_v1c4460_Peanut.witches-broom.phytoplasma.NTU2011,PAM_RS01230_Onion.yellows.phytoplasma.OY-M.DNA,CPX_RS01480_Candidatus.Phytoplasma.pruni.strain.CX,ATP_RS01865_Candidatus.Phytoplasma.mali.strain.AT,jwb-nkyGM000028_jwb-nky,PAA_RS02735_Candidatus.Phytoplasma.australiense,
313	6	jwb-nkyGM000002_jwb-nky,PAM_RS01365_Onion.yellows.phytoplasma.OY-M.DNA,PNWB_v1c4720_Peanut.witches-broom.phytoplasma.NTU2011,ATP_RS01995_Candidatus.Phytoplasma.mali.strain.AT,CPX_RS01350_Candidatus.Phytoplasma.pruni.strain.CX,PAA_RS02600_Candidatus.Phytoplasma.australiense,
316	6	PNWB_v1c3030_Peanut.witches-broom.phytoplasma.NTU2011,PAM_RS03685_Onion.yellows.phytoplasma.OY-M.DNA,CPX_RS02130_Candidatus.Phytoplasma.pruni.strain.CX,jwb-nkyGM000103_jwb-nky,PAA_RS02945_Candidatus.Phytoplasma.australiense,ATP_RS00245_Candidatus.Phytoplasma.mali.strain.AT,
317	6	CPX_RS00300_Candidatus.Phytoplasma.pruni.strain.CX,PAM_RS01455_Onion.yellows.phytoplasma.OY-M.DNA,ATP_RS00590_Candidatus.Phytoplasma.mali.strain.AT,jwb-nkyGM000050_jwb-nky,PNWB_v1c2720_Peanut.witches-broom.phytoplasma.NTU2011,PAA_RS03250_Candidatus.Phytoplasma.australiense,
320	6	jwb-nkyGM000007_jwb-nky,PAM_RS01340_Onion.yellows.phytoplasma.OY-M.DNA,CPX_RS01375_Candidatus.Phytoplasma.pruni.strain.CX,PNWB_v1c4670_Peanut.witches-broom.phytoplasma.NTU2011,PAA_RS02625_Candidatus.Phytoplasma.australiense,ATP_RS01970_Candidatus.Phytoplasma.mali.strain.AT,
321	6	PNWB_v1c3190_Peanut.witches-broom.phytoplasma.NTU2011,PAM_RS01615_Onion.yellows.phytoplasma.OY-M.DNA,jwb-nkyGM000261_jwb-nky,ATP_RS00700_Candidatus.Phytoplasma.mali.strain.AT,CPX_RS01905_Candidatus.Phytoplasma.pruni.strain.CX,PAA_RS03035_Candidatus.Phytoplasma.australiense,
324	6	PNWB_v1c4060_Peanut.witches-broom.phytoplasma.NTU2011,PAM_RS01110_Onion.yellows.phytoplasma.OY-M.DNA,jwb-nkyGM000483_jwb-nky,ATP_RS00390_Candidatus.Phytoplasma.mali.strain.AT,CPX_RS01280_Candidatus.Phytoplasma.pruni.strain.CX,PAA_RS01630_Candidatus.Phytoplasma.australiense,
325	6	jwb-nkyGM000038_jwb-nky,PAM_RS00810_Onion.yellows.phytoplasma.OY-M.DNA,PNWB_v1c1980_Peanut.witches-broom.phytoplasma.NTU2011,ATP_RS01490_Candidatus.Phytoplasma.mali.strain.AT,CPX_RS02235_Candidatus.Phytoplasma.pruni.strain.CX,PAA_RS02245_Candidatus.Phytoplasma.australiense,
326	6	PNWB_v1c3590_Peanut.witches-broom.phytoplasma.NTU2011,PAM_RS01030_Onion.yellows.phytoplasma.OY-M.DNA,jwb-nkyGM000070_jwb-nky,CPX_RS00080_Candidatus.Phytoplasma.pruni.strain.CX,ATP_RS01290_Candidatus.Phytoplasma.mali.strain.AT,PAA_RS02385_Candidatus.Phytoplasma.australiense,
327	6	PNWB_v1c3650_Peanut.witches-broom.phytoplasma.NTU2011,PAM_RS04025_Onion.yellows.phytoplasma.OY-M.DNA,ATP_RS01520_Candidatus.Phytoplasma.mali.strain.AT,CPX_RS00035_Candidatus.Phytoplasma.pruni.strain.CX,jwb-nkyGM000067_jwb-nky,PAA_RS03905_Candidatus.Phytoplasma.australiense,
328	6	jwb-nkyGM000325_jwb-nky,PAM_RS04490_Onion.yellows.phytoplasma.OY-M.DNA,PNWB_v1c2940_Peanut.witches-broom.phytoplasma.NTU2011,CPX_RS00635_Candidatus.Phytoplasma.pruni.strain.CX,ATP_RS00820_Candidatus.Phytoplasma.mali.strain.AT,PAA_RS00140_Candidatus.Phytoplasma.australiense,
329	6	jwb-nkyGM000667_jwb-nky,PAM_RS03530_Onion.yellows.phytoplasma.OY-M.DNA,ATP_RS01710_Candidatus.Phytoplasma.mali.strain.AT,PNWB_v1c4350_Peanut.witches-broom.phytoplasma.NTU2011,PAA_RS00435_Candidatus.Phytoplasma.australiense,CPX_RS01525_Candidatus.Phytoplasma.pruni.strain.CX,
331	6	PNWB_v1c4490_Peanut.witches-broom.phytoplasma.NTU2011,PAM_RS01245_Onion.yellows.phytoplasma.OY-M.DNA,jwb-nkyGM000025_jwb-nky,ATP_RS01880_Candidatus.Phytoplasma.mali.strain.AT,CPX_RS01465_Candidatus.Phytoplasma.pruni.strain.CX,PAA_RS02720_Candidatus.Phytoplasma.australiense,
332	6	PNWB_v1c1700_Peanut.witches-broom.phytoplasma.NTU2011,PAM_RS04255_Onion.yellows.phytoplasma.OY-M.DNA,jwb-nkyGM000335_jwb-nky,ATP_RS01150_Candidatus.Phytoplasma.mali.strain.AT,CPX_RS01810_Candidatus.Phytoplasma.pruni.strain.CX,PAA_RS02580_Candidatus.Phytoplasma.australiense,
333	6	PNWB_v1c3580_Peanut.witches-broom.phytoplasma.NTU2011,PAM_RS01035_Onion.yellows.phytoplasma.OY-M.DNA,ATP_RS02770_Candidatus.Phytoplasma.mali.strain.AT,jwb-nkyGM000069_jwb-nky,PAA_RS02380_Candidatus.Phytoplasma.australiense,CPX_RS00085_Candidatus.Phytoplasma.pruni.strain.CX,
334	6	PNWB_v1c1630_Peanut.witches-broom.phytoplasma.NTU2011,PAM_RS03650_Onion.yellows.phytoplasma.OY-M.DNA,CPX_RS01845_Candidatus.Phytoplasma.pruni.strain.CX,ATP_RS00735_Candidatus.Phytoplasma.mali.strain.AT,jwb-nkyGM000122_jwb-nky,PAA_RS02180_Candidatus.Phytoplasma.australiense,
335	6	jwb-nkyGM000364_jwb-nky,PAM_RS00080_Onion.yellows.phytoplasma.OY-M.DNA,PNWB_v1c3360_Peanut.witches-broom.phytoplasma.NTU2011,ATP_RS00910_Candidatus.Phytoplasma.mali.strain.AT,CPX_RS01750_Candidatus.Phytoplasma.pruni.strain.CX,PAA_RS00735_Candidatus.Phytoplasma.australiense,
336	6	PNWB_v1c1080_Peanut.witches-broom.phytoplasma.NTU2011,PAM_RS01770_Onion.yellows.phytoplasma.OY-M.DNA,ATP_RS01335_Candidatus.Phytoplasma.mali.strain.AT,jwb-nkyGM000210_jwb-nky,PAA_RS02320_Candidatus.Phytoplasma.australiense,CPX_RS00960_Candidatus.Phytoplasma.pruni.strain.CX,
337	6	PNWB_v1c3450_Peanut.witches-broom.phytoplasma.NTU2011,PAM_RS04395_Onion.yellows.phytoplasma.OY-M.DNA,jwb-nkyGM000390_jwb-nky,ATP_RS01240_Candidatus.Phytoplasma.mali.strain.AT,CPX_RS01930_Candidatus.Phytoplasma.pruni.strain.CX,PAA_RS01310_Candidatus.Phytoplasma.australiense,
338	6	PNWB_v1c4260_Peanut.witches-broom.phytoplasma.NTU2011,PAM_RS00585_Onion.yellows.phytoplasma.OY-M.DNA,CPX_RS00450_Candidatus.Phytoplasma.pruni.strain.CX,ATP_RS01555_Candidatus.Phytoplasma.mali.strain.AT,PAA_RS02770_Candidatus.Phytoplasma.australiense,jwb-nkyGM000625_jwb-nky,
340	6	PNWB_v1c1150_Peanut.witches-broom.phytoplasma.NTU2011,PAM_RS03790_Onion.yellows.phytoplasma.OY-M.DNA,jwb-nkyGM000219_jwb-nky,ATP_RS01670_Candidatus.Phytoplasma.mali.strain.AT,CPX_RS01010_Candidatus.Phytoplasma.pruni.strain.CX,PAA_RS02880_Candidatus.Phytoplasma.australiense,
349	6	CPX_RS01825_Candidatus.Phytoplasma.pruni.strain.CX,PAA_RS02495_Candidatus.Phytoplasma.australiense,PAM_RS01815_Onion.yellows.phytoplasma.OY-M.DNA,PNWB_v1c1670_Peanut.witches-broom.phytoplasma.NTU2011,jwb-nkyGM000126_jwb-nky,ATP_RS02805_Candidatus.Phytoplasma.mali.strain.AT,
354	6	PNWB_v1c1580_Peanut.witches-broom.phytoplasma.NTU2011,PAM_RS04085_Onion.yellows.phytoplasma.OY-M.DNA,jwb-nkyGM000120_jwb-nky,ATP_RS00350_Candidatus.Phytoplasma.mali.strain.AT,CPX_RS01855_Candidatus.Phytoplasma.pruni.strain.CX,PAA_RS03940_Candidatus.Phytoplasma.australiense,
356	6	PNWB_v1c2270_Peanut.witches-broom.phytoplasma.NTU2011,PAM_RS01560_Onion.yellows.phytoplasma.OY-M.DNA,ATP_RS02125_Candidatus.Phytoplasma.mali.strain.AT,jwb-nkyGM000468_jwb-nky,CPX_RS00525_Candidatus.Phytoplasma.pruni.strain.CX,PAA_RS03150_Candidatus.Phytoplasma.australiense,
357	6	PNWB_v1c2790_Peanut.witches-broom.phytoplasma.NTU2011,PAM_RS01650_Onion.yellows.phytoplasma.OY-M.DNA,CPX_RS00335_Candidatus.Phytoplasma.pruni.strain.CX,ATP_RS00635_Candidatus.Phytoplasma.mali.strain.AT,PAA_RS03000_Candidatus.Phytoplasma.australiense,jwb-nkyGM000579_jwb-nky,
359	6	ATP_RS01600_Candidatus.Phytoplasma.mali.strain.AT,PAM_RS04005_Onion.yellows.phytoplasma.OY-M.DNA,CPX_RS01260_Candidatus.Phytoplasma.pruni.strain.CX,PNWB_v1c4020_Peanut.witches-broom.phytoplasma.NTU2011,PAA_RS00655_Candidatus.Phytoplasma.australiense,jwb-nkyGM000479_jwb-nky,
360	6	CPX_RS01265_Candidatus.Phytoplasma.pruni.strain.CX,PAA_RS00660_Candidatus.Phytoplasma.australiense,PNWB_v1c4030_Peanut.witches-broom.phytoplasma.NTU2011,ATP_RS01595_Candidatus.Phytoplasma.mali.strain.AT,PAM_RS04000_Onion.yellows.phytoplasma.OY-M.DNA,jwb-nkyGM000480_jwb-nky,
362	6	PNWB_v1c3050_Peanut.witches-broom.phytoplasma.NTU2011,PAM_RS03695_Onion.yellows.phytoplasma.OY-M.DNA,ATP_RS00235_Candidatus.Phytoplasma.mali.strain.AT,jwb-nkyGM000101_jwb-nky,PAA_RS02935_Candidatus.Phytoplasma.australiense,CPX_RS02120_Candidatus.Phytoplasma.pruni.strain.CX,
363	6	jwb-nkyGM000005_jwb-nky,PAM_RS01350_Onion.yellows.phytoplasma.OY-M.DNA,PNWB_v1c4690_Peanut.witches-broom.phytoplasma.NTU2011,CPX_RS01365_Candidatus.Phytoplasma.pruni.strain.CX,ATP_RS01980_Candidatus.Phytoplasma.mali.strain.AT,PAA_RS02615_Candidatus.Phytoplasma.australiense,
364	6	PNWB_v1c3680_Peanut.witches-broom.phytoplasma.NTU2011,PAM_RS00910_Onion.yellows.phytoplasma.OY-M.DNA,jwb-nkyGM000316_jwb-nky,CPX_RS00010_Candidatus.Phytoplasma.pruni.strain.CX,ATP_RS01730_Candidatus.Phytoplasma.mali.strain.AT,PAA_RS02855_Candidatus.Phytoplasma.australiense,
365	6	PNWB_v1c1250_Peanut.witches-broom.phytoplasma.NTU2011,PAM_RS01415_Onion.yellows.phytoplasma.OY-M.DNA,CPX_RS01090_Candidatus.Phytoplasma.pruni.strain.CX,jwb-nkyGM000681_jwb-nky,ATP_RS01785_Candidatus.Phytoplasma.mali.strain.AT,PAA_RS03715_Candidatus.Phytoplasma.australiense,
366	6	ATP_RS02445_Candidatus.Phytoplasma.mali.strain.AT,PAM_RS04435_Onion.yellows.phytoplasma.OY-M.DNA,CPX_RS01515_Candidatus.Phytoplasma.pruni.strain.CX,jwb-nkyGM000035_jwb-nky,PNWB_v1c4360_Peanut.witches-broom.phytoplasma.NTU2011,PAA_RS00480_Candidatus.Phytoplasma.australiense,
371	6	PNWB_v1c2210_Peanut.witches-broom.phytoplasma.NTU2011,PAM_RS01590_Onion.yellows.phytoplasma.OY-M.DNA,CPX_RS00495_Candidatus.Phytoplasma.pruni.strain.CX,ATP_RS02155_Candidatus.Phytoplasma.mali.strain.AT,PAA_RS03120_Candidatus.Phytoplasma.australiense,jwb-nkyGM000474_jwb-nky,
377	6	jwb-nkyGM000265_jwb-nky,PAM_RS00680_Onion.yellows.phytoplasma.OY-M.DNA,ATP_RS00720_Candidatus.Phytoplasma.mali.strain.AT,CPX_RS01885_Candidatus.Phytoplasma.pruni.strain.CX,PAA_RS03410_Candidatus.Phytoplasma.australiense,PNWB_v1c3230_Peanut.witches-broom.phytoplasma.NTU2011,
381	6	PNWB_v1c4590_Peanut.witches-broom.phytoplasma.NTU2011,PAM_RS01295_Onion.yellows.phytoplasma.OY-M.DNA,jwb-nkyGM000015_jwb-nky,ATP_RS01930_Candidatus.Phytoplasma.mali.strain.AT,CPX_RS01415_Candidatus.Phytoplasma.pruni.strain.CX,PAA_RS02670_Candidatus.Phytoplasma.australiense,
384	6	CPX_RS02385_Candidatus.Phytoplasma.pruni.strain.CX,PAM_RS03665_Onion.yellows.phytoplasma.OY-M.DNA,ATP_RS00265_Candidatus.Phytoplasma.mali.strain.AT,jwb-nkyGM000107_jwb-nky,PNWB_v1c2990_Peanut.witches-broom.phytoplasma.NTU2011,PAA_RS02965_Candidatus.Phytoplasma.australiense,
385	6	PNWB_v1c2600_Peanut.witches-broom.phytoplasma.NTU2011,PAM_RS01005_Onion.yellows.phytoplasma.OY-M.DNA,jwb-nkyGM000062_jwb-nky,ATP_RS01265_Candidatus.Phytoplasma.mali.strain.AT,CPX_RS01125_Candidatus.Phytoplasma.pruni.strain.CX,PAA_RS02410_Candidatus.Phytoplasma.australiense,
386	6	PNWB_v1c4240_Peanut.witches-broom.phytoplasma.NTU2011,PAM_RS00575_Onion.yellows.phytoplasma.OY-M.DNA,ATP_RS01565_Candidatus.Phytoplasma.mali.strain.AT,CPX_RS00460_Candidatus.Phytoplasma.pruni.strain.CX,jwb-nkyGM000627_jwb-nky,PAA_RS02780_Candidatus.Phytoplasma.australiense,
391	6	PNWB_v1c4550_Peanut.witches-broom.phytoplasma.NTU2011,PAM_RS01275_Onion.yellows.phytoplasma.OY-M.DNA,jwb-nkyGM000019_jwb-nky,ATP_RS01910_Candidatus.Phytoplasma.mali.strain.AT,CPX_RS01435_Candidatus.Phytoplasma.pruni.strain.CX,PAA_RS02690_Candidatus.Phytoplasma.australiense,
396	6	PNWB_v1c2040_Peanut.witches-broom.phytoplasma.NTU2011,PAM_RS00880_Onion.yellows.phytoplasma.OY-M.DNA,jwb-nkyGM000439_jwb-nky,CPX_RS01770_Candidatus.Phytoplasma.pruni.strain.CX,ATP_RS01800_Candidatus.Phytoplasma.mali.strain.AT,PAA_RS02820_Candidatus.Phytoplasma.australiense,
401	6	jwb-nkyGM000626_jwb-nky,ATP_RS01560_Candidatus.Phytoplasma.mali.strain.AT,PNWB_v1c4250_Peanut.witches-broom.phytoplasma.NTU2011,CPX_RS00455_Candidatus.Phytoplasma.pruni.strain.CX,PAM_RS00580_Onion.yellows.phytoplasma.OY-M.DNA,PAA_RS02775_Candidatus.Phytoplasma.australiense,
404	6	ATP_RS01330_Candidatus.Phytoplasma.mali.strain.AT,PAM_RS01765_Onion.yellows.phytoplasma.OY-M.DNA,jwb-nkyGM000209_jwb-nky,PNWB_v1c1070_Peanut.witches-broom.phytoplasma.NTU2011,PAA_RS02315_Candidatus.Phytoplasma.australiense,CPX_RS00955_Candidatus.Phytoplasma.pruni.strain.CX,
405	6	PNWB_v1c1110_Peanut.witches-broom.phytoplasma.NTU2011,PAM_RS01780_Onion.yellows.phytoplasma.OY-M.DNA,ATP_RS01345_Candidatus.Phytoplasma.mali.strain.AT,CPX_RS00970_Candidatus.Phytoplasma.pruni.strain.CX,jwb-nkyGM000212_jwb-nky,PAA_RS02330_Candidatus.Phytoplasma.australiense,
406	6	PNWB_v1c4380_Peanut.witches-broom.phytoplasma.NTU2011,PAM_RS04425_Onion.yellows.phytoplasma.OY-M.DNA,jwb-nkyGM000033_jwb-nky,ATP_RS02455_Candidatus.Phytoplasma.mali.strain.AT,CPX_RS01505_Candidatus.Phytoplasma.pruni.strain.CX,PAA_RS00495_Candidatus.Phytoplasma.australiense,
408	6	PNWB_v1c3000_Peanut.witches-broom.phytoplasma.NTU2011,PAM_RS03670_Onion.yellows.phytoplasma.OY-M.DNA,ATP_RS00260_Candidatus.Phytoplasma.mali.strain.AT,CPX_RS02390_Candidatus.Phytoplasma.pruni.strain.CX,PAA_RS02960_Candidatus.Phytoplasma.australiense,jwb-nkyGM000106_jwb-nky,
409	6	jwb-nkyGM000071_jwb-nky,PAM_RS01025_Onion.yellows.phytoplasma.OY-M.DNA,PNWB_v1c3600_Peanut.witches-broom.phytoplasma.NTU2011,CPX_RS00075_Candidatus.Phytoplasma.pruni.strain.CX,ATP_RS01285_Candidatus.Phytoplasma.mali.strain.AT,PAA_RS02390_Candidatus.Phytoplasma.australiense,
