# Supplementary material for: Comparative genome analysis of jujube witches’-broom Phytoplasma, an obligate pathogen that causes jujube witches’-broom disease
Source: BMC Genomics. 2018 Sep 19;19:689. doi: 10.1186/s12864-018-5075-1 (PMC6148798; doi:10.1186/s12864-018-5075-1)
Supplement: Supplementary file 4 — Annotated CAZymes in jwb-nky. (XLS 1 kb) [file 12864_2018_5075_MOESM4_ESM.xls]

#Family	Cazy-class	Cazy-note	Cazy-activities	Genes
GH13	GH	New: many members have been assigned to subfamilies as described by Stam et al. (2006) Protein Eng Des Sel. 19, 555-562 (PMID: 17085431)	alpha-amylase (EC 3.2.1.1); pullulanase (EC 3.2.1.41); cyclomaltodextrin glucanotransferase (EC 2.4.1.19); cyclomaltodextrinase (EC 3.2.1.54); trehalose-6-phosphate hydrolase (EC 3.2.1.93); oligo-alpha-glucosidase (EC 3.2.1.10); maltogenic amylase (EC 3.2.1.133); neopullulanase (EC 3.2.1.135); alpha-glucosidase (EC 3.2.1.20); maltotetraose-forming alpha-amylase (EC 3.2.1.60); isoamylase (EC 3.2.1…	jwb-nkyGM000581
GH4	GH	The enzymes in this family display an unusual mechanism involving NAD+.	maltose-6-phosphate glucosidase (EC 3.2.1.122); alpha-glucosidase (EC 3.2.1.20); alpha-galactosidase (EC 3.2.1.22); 6-phospho-beta-glucosidase (EC 3.2.1.86); alpha-glucuronidase (EC 3.2.1.139).	jwb-nkyGM000537
GT78	GT	Distant similarity to family GT2	GDP-Man: alpha-mannosyltransferase (mannosylglycerate synthase) (EC 2.4.1.-)	jwb-nkyGM000495
