# Supplementary material for: Comparative genome analysis of jujube witches’-broom Phytoplasma, an obligate pathogen that causes jujube witches’-broom disease
Source: BMC Genomics. 2018 Sep 19;19:689. doi: 10.1186/s12864-018-5075-1 (PMC6148798; doi:10.1186/s12864-018-5075-1)
Supplement: Supplementary file 5 — 87 putative effectors in JWB phytoplasma genome assigned to Virulence Factor Database. (XLS 32 kb) [file 12864_2018_5075_MOESM5_ESM.xls]

## Sheet: Additional file 5
Gene ID	VFDB gene ID	Paired length(bp)	Start position of genes in jwb-nky (bp)	Stop position of genes in jwb-nky (bp)	Start position of genes in VFDB (bp)	Stop position of genes in VFDB (bp)	validated/predicted
jwb-nkyGM000085	VFG037064(gi:15676492)	274	26	299	25	290	validated
jwb-nkyGM000565	VFG000574(gi:16767047)	908	13	881	35	863	validated
jwb-nkyGM000558	VFG002563(gi:53720413)	230	1	229	1	215	validated
jwb-nkyGM000172	VFG008276(gi:145221368)	186	162	329	331	498	predicted
jwb-nkyGM000394	VFG009730(gi:118464372)	168	21	187	19	137	predicted
jwb-nkyGM000035	VFG011430(gi:17987758)	68	5	72	7	74	validated
jwb-nkyGM000476	VFG016493(gi:71894677)	396	1	387	1	394	predicted
jwb-nkyGM000591	VFG009730(gi:118464372)	170	20	186	19	137	predicted
jwb-nkyGM000218	VFG014629(gi:15596652)	244	175	404	15	239	validated
jwb-nkyGM000372	VFG009230(gi:120404141)	620	2	612	63	667	predicted
jwb-nkyGM000115	VFG000365(gi:16122161)	516	3	501	70	575	validated
jwb-nkyGM000358	VFG000872(gi:26251200)	168	113	280	7	172	validated
jwb-nkyGM000392	VFG000574(gi:16767047)	139	468	581	549	687	validated
jwb-nkyGM000574	VFG031190(gi:433648449)	238	129	345	247	481	predicted
jwb-nkyGM000481	VFG001206(gi:15677997)	200	206	403	116	314	validated
jwb-nkyGM000597	VFG031146(gi:126435723)	199	148	331	292	468	predicted
jwb-nkyGM000544	VFG023141(gi:183985414)	275	24	260	301	557	predicted
jwb-nkyGM000276	VFG031189(gi:499076338)	203	172	352	250	449	predicted
jwb-nkyGM000323	VFG000344(gi:16272073)	242	3	240	7	242	validated
jwb-nkyGM000165	VFG009734(gi:120402666)	177	20	188	41	203	predicted
jwb-nkyGM000462	VFG000574(gi:16767047)	586	102	619	131	706	validated
jwb-nkyGM000573	VFG000574(gi:16767047)	779	20	772	45	767	validated
jwb-nkyGM000536	VFG031140(gi:15827684)	223	650	850	260	467	predicted
jwb-nkyGM000335	VFG043573(gi:15605121)	581	9	567	6	575	predicted
jwb-nkyGM000112	VFG013070(gi:82778664)	270	1	255	1	248	validated
jwb-nkyGM000333	VFG002158(gi:16802971)	334	1	324	1	330	validated
jwb-nkyGM000089	VFG001867(gi:52843161)	200	3	201	4	196	validated
jwb-nkyGM000255	VFG012509(gi:26247127)	271	4	266	367	619	validated
jwb-nkyGM000572	VFG038902(gi:145298519)	436	10	420	9	427	predicted
jwb-nkyGM000325	VFG030621(gi:118463177)	276	35	303	5	264	predicted
jwb-nkyGM000482	VFG016493(gi:71894677)	307	9	296	8	297	predicted
jwb-nkyGM000384	VFG002011(gi:52842011)	218	111	318	162	359	validated
jwb-nkyGM000133	VFG012837(gi:82524546)	279	57	316	231	501	predicted
jwb-nkyGM000498	VFG031173(gi:397679358)	238	319	530	275	501	predicted
jwb-nkyGM000488	VFG031189(gi:499076338)	203	160	340	250	449	predicted
jwb-nkyGM000084	VFG037064(gi:15676492)	299	1	289	1	291	validated
jwb-nkyGM000403	VFG031158(gi:183983090)	191	26	200	249	436	predicted
jwb-nkyGM000116	VFG013248(gi:16272034)	590	2	588	18	585	validated
jwb-nkyGM000130	VFG031146(gi:126435723)	165	161	305	292	450	predicted
jwb-nkyGM000075	VFG000872(gi:26251200)	174	112	284	7	172	validated
jwb-nkyGM000686	VFG031189(gi:499076338)	241	50	268	214	449	predicted
jwb-nkyGM000226	VFG005553(gi:24378614)	392	15	404	17	400	predicted
jwb-nkyGM000110	VFG031167(gi:507421031)	209	896	1081	284	479	predicted
jwb-nkyGM000283	VFG009730(gi:118464372)	168	21	187	19	137	predicted
jwb-nkyGM000446	VFG005356(gi:116516442)	329	1	328	1	327	predicted
jwb-nkyGM000636	VFG038961(gi:269958668)	183	56	227	1226	1406	predicted
jwb-nkyGM000290	VFG008276(gi:145221368)	186	162	329	331	498	predicted
jwb-nkyGM000385	VFG001264(gi:15596650)	201	99	296	210	402	validated
jwb-nkyGM000039	VFG031172(gi:443490867)	210	172	360	247	450	predicted
jwb-nkyGM000494	VFG024418(gi:315441748)	266	102	348	252	497	predicted
jwb-nkyGM000648	VFG031190(gi:433648449)	425	39	434	40	432	predicted
jwb-nkyGM000200	VFG031173(gi:397679358)	207	25	209	243	446	predicted
jwb-nkyGM000480	VFG013191(gi:170717477)	265	7	254	5	249	predicted
jwb-nkyGM000338	VFG005530(gi:116516698)	197	299	495	98	256	predicted
jwb-nkyGM000637	VFG002380(gi:15611004)	212	3	196	330	536	validated
jwb-nkyGM000331	VFG002181(gi:29376978)	317	21	324	42	323	validated
jwb-nkyGM000086	VFG037046(gi:15676493)	236	4	239	10	241	validated
jwb-nkyGM000693	VFG043491(gi:24216818)	670	4	664	16	674	predicted
jwb-nkyGM000203	VFG015994(gi:15597590)	324	82	393	115	422	validated
jwb-nkyGM000315	VFG016491(gi:26553484)	301	106	366	15	305	predicted
jwb-nkyGM000059	VFG016246(gi:118480480)	218	6	209	2	216	predicted
jwb-nkyGM000001	VFG013070(gi:82778664)	255	1	237	1	251	validated
jwb-nkyGM000671	VFG045327(gi:52842404)	123	16	134	32	146	predicted
jwb-nkyGM000652	VFG012837(gi:82524546)	216	176	389	289	498	predicted
jwb-nkyGM000535	VFG031173(gi:397679358)	208	172	357	242	446	predicted
jwb-nkyGM000479	VFG030637(gi:183984176)	245	12	234	6	245	predicted
jwb-nkyGM000429	VFG012837(gi:82524546)	124	114	234	300	421	predicted
jwb-nkyGM000531	VFG031167(gi:507421031)	184	213	381	273	431	predicted
jwb-nkyGM000387	VFG031142(gi:118465707)	267	62	297	252	502	predicted
jwb-nkyGM000332	VFG037046(gi:15676493)	248	4	238	15	248	validated
jwb-nkyGM000377	VFG001826(gi:15609720)	555	18	563	65	609	validated
jwb-nkyGM000513	VFG031145(gi:118470801)	334	32	340	141	453	predicted
jwb-nkyGM000069	VFG002189(gi:29376986)	178	112	280	79	256	validated
jwb-nkyGM000319	VFG038132(gi:184156410)	457	4	426	90	526	predicted
jwb-nkyGM000114	VFG001855(gi:52840925)	528	3	528	4	530	validated
jwb-nkyGM000442	VFG005579(gi:116516768)	434	1	430	1	434	predicted
jwb-nkyGM000281	VFG012837(gi:82524546)	188	9	192	317	496	predicted
jwb-nkyGM000324	VFG030565(gi:31793499)	306	1	306	1	284	predicted
jwb-nkyGM000117	VFG031142(gi:118465707)	201	156	333	287	486	predicted
jwb-nkyGM000254	VFG000344(gi:16272073)	136	2	136	112	242	validated
jwb-nkyGM000309	VFG012837(gi:82524546)	132	114	240	300	429	predicted
jwb-nkyGM000184	VFG012837(gi:82524546)	215	96	306	289	498	predicted
jwb-nkyGM000613	VFG012837(gi:82524546)	215	96	306	289	498	predicted
jwb-nkyGM000087	VFG001359(gi:15901485)	346	7	335	2	288	validated
jwb-nkyGM000236	VFG031190(gi:433648449)	425	39	434	40	432	predicted
jwb-nkyGM000527	VFG031153(gi:169629248)	162	122	256	267	418	predicted
jwb-nkyGM000475	VFG016493(gi:71894677)	145	12	155	14	154	predicted
