# Supplementary material for: Comparative genome analysis of jujube witches’-broom Phytoplasma, an obligate pathogen that causes jujube witches’-broom disease
Source: BMC Genomics. 2018 Sep 19;19:689. doi: 10.1186/s12864-018-5075-1 (PMC6148798; doi:10.1186/s12864-018-5075-1)
Supplement: Supplementary file 6 — 92 genes in JWB phytoplasma genome assigned to Pathogen Host Interactions Database. (XLS 46 kb) [file 12864_2018_5075_MOESM6_ESM.xls]

## Sheet: Additional file6
Gene ID	Gene length	Align start	Align end	PBI ID	Gene length	Align start	Align end	Identity	Align length	Align score	E-value	Annotation	Description of PHI protein
jwb-nkyGM000001	273	4	214	2042|PHI:2042|ABC3|Q3Y5V5|148305|Magnaporthe	1321	1080	1296	51/224(22.77)	224	79.7	2e-17	locus=Chromosome1:467:1288:-	oryzae (related: Magnaporthe grisea)|Loss of pathogenicity
jwb-nkyGM000026	276	3	271	1569|PHI:1569|GzOB009|I1RCH5|5518|Gibberella	372	55	357	118/307(38.44)	307	174	9e-52	locus=Chromosome1:12919:13749:-	zeae (related: Fusarium graminearum)|Lethal
jwb-nkyGM000039	667	168	417	1566|PHI:1566|GzOB006|I1RC95|5518|Gibberella	391	125	376	97/252(38.49)	252	187	3e-53	locus=Chromosome1:24587:26590:-	zeae (related: Fusarium graminearum)|Lethal
jwb-nkyGM000051	109	8	103	3074	90	1	87	26/96(27.08)	96	39.3	4e-06	locus=Chromosome1:36232:36561:-	| hupA | PHI:3074 | D0Z9U0 | 636 | Edwardsiella tarda | reduced virulence
jwb-nkyGM000055	384	6	369	877|PHI:877|MGG_00383|EDK03005|318829|Magnaporthe	393	19	387	175/373(46.92)	373	337	7e-113	locus=Chromosome1:40792:41946:-	oryzae|Reduced virulence
jwb-nkyGM000069	300	168	282	2539|PHI:2539|CDS1|Q4WJ71|746128|Aspergillus	432	203	367	48/166(28.92)	166	64.7	2e-12	locus=Chromosome1:54714:55616:-	fumigatus|Mixed outcome
jwb-nkyGM000077	146	1	125	3293	133	1	125	47/125(37.60)	125	98.2	6e-27	locus=Chromosome1:61360:61800:-	| spxA1 | PHI:3293 | C6GMR2 | 1307 | Streptococcus suis | reduced virulence
jwb-nkyGM000086	251	2	203	2042|PHI:2042|ABC3|Q3Y5V5|148305|Magnaporthe	1321	1073	1281	65/217(29.95)	217	83.2	2e-18	locus=Chromosome1:70344:71099:-	oryzae (related: Magnaporthe grisea)|Loss of pathogenicity
jwb-nkyGM000089	212	8	201	410|PHI:410|SOD2|AAW56834|5207|Cryptococcus	234	31	222	84/200(42.00)	200	159	3e-48	locus=Chromosome1:73856:74494:+	neoformans|Loss of pathogenicity
jwb-nkyGM000090	414	2	341	1458|PHI:1458|GzAra006|Q4I7F9|5518|Gibberella	721	292	673	86/392(21.94)	392	90.9	2e-20	locus=Chromosome1:74922:76166:+	zeae (related: Fusarium graminearum)|Unaffected pathogenicity
jwb-nkyGM000091	291	3	291	3793	354	13	304	110/302(36.42)	302	179	6e-54	locus=Chromosome1:76163:77038:+	| ANP1 | PHI:3793 | Q6FM27 | 5478 | Candida glabrata | effector (plant avirulence determinant)
jwb-nkyGM000096	553	5	347	1458|PHI:1458|GzAra006|Q4I7F9|5518|Gibberella	721	290	666	122/378(32.28)	378	218	2e-62	locus=Chromosome1:82199:83860:+	zeae (related: Fusarium graminearum)|Unaffected pathogenicity
jwb-nkyGM000110	1614	896	1034	1566|PHI:1566|GzOB006|I1RC95|5518|Gibberella	391	168	308	60/144(41.67)	144	118	2e-28	locus=Chromosome1:98020:102864:-	zeae (related: Fusarium graminearum)|Lethal
jwb-nkyGM000112	483	12	215	2042|PHI:2042|ABC3|Q3Y5V5|148305|Magnaporthe	1321	1090	1296	60/216(27.78)	216	76.6	2e-15	locus=Chromosome1:104270:105721:-	oryzae (related: Magnaporthe grisea)|Loss of pathogenicity
jwb-nkyGM000115	511	32	509	2042|PHI:2042|ABC3|Q3Y5V5|148305|Magnaporthe	1321	834	1321	125/507(24.65)	507	154	3e-40	locus=Chromosome1:108628:110163:+	oryzae (related: Magnaporthe grisea)|Loss of pathogenicity
jwb-nkyGM000116	590	97	587	2042|PHI:2042|ABC3|Q3Y5V5|148305|Magnaporthe	1321	825	1317	137/507(27.02)	507	207	3e-57	locus=Chromosome1:110165:111937:+	oryzae (related: Magnaporthe grisea)|Loss of pathogenicity
jwb-nkyGM000117	574	127	394	1566|PHI:1566|GzOB006|I1RC95|5518|Gibberella	391	106	376	101/273(37.00)	273	176	9e-50	locus=Chromosome1:112216:113940:-	zeae (related: Fusarium graminearum)|Lethal
jwb-nkyGM000130	455	161	308	860|PHI:860|MSP1|AAX07670|318829|Magnaporthe	424	151	296	50/154(32.47)	154	77.4	5e-16	locus=Chromosome1:127762:129129:+	oryzae|Reduced virulence
jwb-nkyGM000133	322	55	268	3165	293	24	238	63/226(27.88)	226	79.7	7e-18	locus=Chromosome1:132010:132978:-	| hopA1 | PHI:3165 | W0H866 | 36746 | Pseudomonas cichorii | mixed outcome
jwb-nkyGM000166	110	2	97	2737|PHI:2737|SSBX|Q5H2X8|129394|Xanthomonas	178	5	105	26/102(25.49)	102	47.4	1e-08	locus=Chromosome1:155228:155560:+	oryzae pv. Oryzicola|Reduced virulence
jwb-nkyGM000169	96	1	90	2673|PHI:2673|himD|P64394|90371|Salmonella	94	1	90	28/91(30.77)	91	46.6	1e-08	locus=Chromosome1:156534:156824:+	enterica serovar Typhimurium|Reduced virulence
jwb-nkyGM000172	407	153	311	2553|PHI:2553|VPS4|Q5AG40|5476|Candida	439	162	314	60/162(37.04)	162	90.1	2e-20	locus=Chromosome1:157794:159017:+	albicans|Loss of pathogenicity
jwb-nkyGM000184	312	24	257	3165	293	2	234	63/239(26.36)	239	105	8e-27	locus=Chromosome1:170230:171168:+	| hopA1 | PHI:3165 | W0H866 | 36746 | Pseudomonas cichorii | mixed outcome
jwb-nkyGM000197	309	98	304	3165	293	14	209	60/215(27.91)	215	67.4	1e-13	locus=Chromosome1:180790:181719:+	| hopA1 | PHI:3165 | W0H866 | 36746 | Pseudomonas cichorii | mixed outcome
jwb-nkyGM000200	446	13	266	1566|PHI:1566|GzOB006|I1RC95|5518|Gibberella	391	118	376	108/261(41.38)	261	199	2e-59	locus=Chromosome1:183790:185130:+	zeae (related: Fusarium graminearum)|Lethal
jwb-nkyGM000218	421	64	403	3336	330	9	314	116/340(34.12)	340	190	1e-56	locus=Chromosome1:198315:199580:-	| rpoS | PHI:3336 | D4HX24 | 552 | Erwinia amylovora | mixed outcome
jwb-nkyGM000225	780	16	779	2655|PHI:2655|lon|K1C7N5|287|Pseudomonas	798	6	766	302/766(39.43)	766	549	0	locus=Chromosome1:205070:207412:-	aeruginosa|Reduced virulence
jwb-nkyGM000236	738	261	434	2553|PHI:2553|VPS4|Q5AG40|5476|Candida	439	126	298	58/176(32.95)	176	102	6e-24	locus=Chromosome1:217784:220000:-	albicans|Loss of pathogenicity
jwb-nkyGM000254	194	34	159	2042|PHI:2042|ABC3|Q3Y5V5|148305|Magnaporthe	1321	529	649	40/126(31.75)	126	65.9	3e-13	locus=Chromosome1:232089:232673:+	oryzae (related: Magnaporthe grisea)|Loss of pathogenicity
jwb-nkyGM000255	266	20	242	2042|PHI:2042|ABC3|Q3Y5V5|148305|Magnaporthe	1321	384	614	68/250(27.20)	250	67.8	2e-13	locus=Chromosome1:232670:233470:+	oryzae (related: Magnaporthe grisea)|Loss of pathogenicity
jwb-nkyGM000256	304	10	304	4612	319	10	316	96/310(30.97)	310	120	8e-32	locus=Chromosome1:233559:234473:+	| App | PHI:4612 | A0A031WAR9 | 1496 | Clostridium difficile | increased virulence (Hypervirulence)
jwb-nkyGM000266	419	10	414	2962|PHI:2962|glyA|C5BEV2|67780|Edwardsiella	417	14	416	218/407(53.56)	407	436	9e-151	locus=Chromosome1:243679:244938:-	ictaluri|Reduced virulence
jwb-nkyGM000276	593	160	413	1566|PHI:1566|GzOB006|I1RC95|5518|Gibberella	391	118	376	109/261(41.76)	261	198	9e-58	locus=Chromosome1:259296:261077:+	zeae (related: Fusarium graminearum)|Lethal
jwb-nkyGM000281	200	27	149	3165	293	116	238	40/126(31.75)	126	74.7	5e-17	locus=Chromosome1:267636:268238:-	| hopA1 | PHI:3165 | W0H866 | 36746 | Pseudomonas cichorii | mixed outcome
jwb-nkyGM000284	98	27	85	2737|PHI:2737|SSBX|Q5H2X8|129394|Xanthomonas	178	47	105	18/59(30.51)	59	42.7	5e-07	locus=Chromosome1:270042:270338:+	oryzae pv. Oryzicola|Reduced virulence
jwb-nkyGM000287	96	1	90	2673|PHI:2673|himD|P64394|90371|Salmonella	94	1	90	28/91(30.77)	91	46.2	1e-08	locus=Chromosome1:271312:271602:+	enterica serovar Typhimurium|Reduced virulence
jwb-nkyGM000290	407	153	311	2553|PHI:2553|VPS4|Q5AG40|5476|Candida	439	162	314	60/162(37.04)	162	90.1	2e-20	locus=Chromosome1:272582:273805:+	albicans|Loss of pathogenicity
jwb-nkyGM000309	241	54	212	3165	293	23	177	44/162(27.16)	162	72	9e-16	locus=Chromosome1:287730:288455:+	| hopA1 | PHI:3165 | W0H866 | 36746 | Pseudomonas cichorii | mixed outcome
jwb-nkyGM000322	463	19	456	1605|PHI:1605|GzOB046|I1S216|5518|Gibberella	534	52	527	183/491(37.27)	491	301	2e-96	locus=Chromosome1:304633:306024:+	zeae (related: Fusarium graminearum)|Unaffected pathogenicity
jwb-nkyGM000323	364	2	214	2067|PHI:2067|ABC4|MGG_00937|148305|Magnaporthe	1654	1288	1491	66/215(30.70)	215	89.4	4e-20	locus=Chromosome1:306054:307148:+	oryzae (related: Magnaporthe grisea)|Loss of pathogenicity
jwb-nkyGM000331	563	6	253	2042|PHI:2042|ABC3|Q3Y5V5|148305|Magnaporthe	1321	373	629	84/278(30.22)	278	87.4	1e-18	locus=Chromosome1:315990:317681:-	oryzae (related: Magnaporthe grisea)|Loss of pathogenicity
jwb-nkyGM000332	627	22	231	2042|PHI:2042|ABC3|Q3Y5V5|148305|Magnaporthe	1321	387	618	70/240(29.17)	240	79.3	5e-16	locus=Chromosome1:318214:320097:-	oryzae (related: Magnaporthe grisea)|Loss of pathogenicity
jwb-nkyGM000334	372	7	102	1414|PHI:1414|GzC2H081|I1RZL0|5518|Gibberella	535	23	120	36/98(36.73)	98	63.2	1e-11	locus=Chromosome1:321547:322665:-	zeae (related: Fusarium graminearum)|Unaffected pathogenicity
jwb-nkyGM000335	631	94	391	2058|PHI:2058|LHS1|MGG_06648.5|148305|Magnaporthe	999	148	462	89/327(27.22)	327	116	8e-28	locus=Chromosome1:322764:324659:-	oryzae (related: Magnaporthe grisea)|Reduced virulence
jwb-nkyGM000365	148	2	80	2737|PHI:2737|SSBX|Q5H2X8|129394|Xanthomonas	178	5	85	24/81(29.63)	81	45.4	2e-07	locus=Chromosome1:354623:355069:-	oryzae pv. Oryzicola|Reduced virulence
jwb-nkyGM000377	576	67	567	709|PHI:709|RelA|AAD50301|686|Vibrio	738	63	561	171/514(33.27)	514	318	5e-99	locus=Chromosome1:373640:375370:+	cholerae|Reduced virulence
jwb-nkyGM000379	581	18	261	1572|PHI:1572|GzOB012|I1RE94|5518|Gibberella	1033	276	522	71/254(27.95)	254	101	6e-23	locus=Chromosome1:376749:378494:+	zeae (related: Fusarium graminearum)|Unaffected pathogenicity
jwb-nkyGM000387	548	116	276	1566|PHI:1566|GzOB006|I1RC95|5518|Gibberella	391	169	315	71/162(43.83)	162	112	8e-28	locus=Chromosome1:387016:388662:+	zeae (related: Fusarium graminearum)|Lethal
jwb-nkyGM000390	272	1	258	2735|PHI:2735|RsmA|D0KML5|55208|Pectobacterium	272	5	257	79/262(30.15)	262	110	4e-29	locus=Chromosome1:390905:391723:+	wasabiae|Increased virulence (hypervirulence)
jwb-nkyGM000392	649	7	612	244|PHI:244|CLAP1|AAN62846|290576|Colletotrichum	1167	381	1084	180/709(25.39)	709	209	1e-57	locus=Chromosome1:392604:394553:+	lindemuthianum|Loss of pathogenicity
jwb-nkyGM000395	98	27	85	2737|PHI:2737|SSBX|Q5H2X8|129394|Xanthomonas	178	47	105	18/59(30.51)	59	42.7	5e-07	locus=Chromosome1:396077:396373:+	oryzae pv. Oryzicola|Reduced virulence
jwb-nkyGM000398	96	1	90	2673|PHI:2673|himD|P64394|90371|Salmonella	94	1	90	28/91(30.77)	91	46.2	1e-08	locus=Chromosome1:397347:397637:+	enterica serovar Typhimurium|Reduced virulence
jwb-nkyGM000403	311	57	215	2553|PHI:2553|VPS4|Q5AG40|5476|Candida	439	162	314	59/162(36.42)	162	88.6	2e-20	locus=Chromosome1:401383:402318:+	albicans|Loss of pathogenicity
jwb-nkyGM000429	241	54	212	3165	293	23	177	44/162(27.16)	162	72	9e-16	locus=Chromosome1:417726:418451:+	| hopA1 | PHI:3165 | W0H866 | 36746 | Pseudomonas cichorii | mixed outcome
jwb-nkyGM000439	175	19	173	2540|PHI:2540|IPP1|Q4WX65|746128|Aspergillus	396	154	338	51/185(27.57)	185	43.5	3e-06	locus=Chromosome1:431342:431869:+	fumigatus|Mixed outcome
jwb-nkyGM000440	148	8	136	2681|PHI:2681|smpB|P0A2G1|90371|Salmonella	160	17	146	41/130(31.54)	130	79.7	8e-20	locus=Chromosome1:431978:432424:+	enterica serovar Typhimurium|Reduced virulence
jwb-nkyGM000451	841	30	824	824|PHI:824|GyrA|BAC98434|337|Burkholderia	869	11	843	333/842(39.55)	842	656	0	locus=Chromosome1:447657:450182:+	glumae|Chemistry target
jwb-nkyGM000455	541	24	395	2521|PHI:2521|GUS1|Q4WEM7|746128|Aspergillus	715	208	576	140/376(37.23)	376	259	6e-78	locus=Chromosome1:452532:454157:+	fumigatus|Lethal
jwb-nkyGM000460	444	2	186	2521|PHI:2521|GUS1|Q4WEM7|746128|Aspergillus	715	206	416	58/223(26.01)	223	57.4	1e-09	locus=Chromosome1:458137:459471:+	fumigatus|Lethal
jwb-nkyGM000462	776	100	687	440|PHI:440|PMR1|CAB87245|5476|Candida	917	114	763	172/675(25.48)	675	191	2e-51	locus=Chromosome1:460848:463178:+	albicans|Reduced virulence
jwb-nkyGM000473	139	29	134	1599|PHI:1599|GzOB039|I1RZ39|5518|Gibberella	182	70	175	59/106(55.66)	106	128	5e-38	locus=Chromosome1:475664:476083:+	zeae (related: Fusarium graminearum)|Unaffected pathogenicity
jwb-nkyGM000481	438	228	324	2042|PHI:2042|ABC3|Q3Y5V5|148305|Magnaporthe	1321	529	622	34/97(35.05)	97	68.9	4e-13	locus=Chromosome1:485948:487264:-	oryzae (related: Magnaporthe grisea)|Loss of pathogenicity
jwb-nkyGM000488	583	148	401	1566|PHI:1566|GzOB006|I1RC95|5518|Gibberella	391	118	376	107/261(41.00)	261	194	3e-56	locus=Chromosome1:496477:498228:+	zeae (related: Fusarium graminearum)|Lethal
jwb-nkyGM000494	700	461	618	2553|PHI:2553|VPS4|Q5AG40|5476|Candida	439	162	311	58/159(36.48)	159	96.3	7e-22	locus=Chromosome1:502383:504485:-	albicans|Loss of pathogenicity
jwb-nkyGM000498	676	286	455	1566|PHI:1566|GzOB006|I1RC95|5518|Gibberella	391	133	303	58/175(33.14)	175	90.1	5e-20	locus=Chromosome1:507505:509535:-	zeae (related: Fusarium graminearum)|Lethal
jwb-nkyGM000508	688	19	362	3317	1022	401	790	117/409(28.61)	409	132	1e-32	locus=Chromosome1:520343:522409:-	| hsdR | PHI:3317 | B8F4W8 | 738 | Haemophilus parasuis | reduced virulence
jwb-nkyGM000509	309	105	296	3317	1022	124	322	77/206(37.38)	206	126	2e-32	locus=Chromosome1:522556:523485:-	| hsdR | PHI:3317 | B8F4W8 | 738 | Haemophilus parasuis | reduced virulence
jwb-nkyGM000513	583	148	401	1566|PHI:1566|GzOB006|I1RC95|5518|Gibberella	391	118	376	97/259(37.45)	259	184	1e-52	locus=Chromosome1:527648:529399:-	zeae (related: Fusarium graminearum)|Lethal
jwb-nkyGM000527	506	141	296	2553|PHI:2553|VPS4|Q5AG40|5476|Candida	439	170	326	51/165(30.91)	165	73.2	1e-14	locus=Chromosome1:543740:545260:-	albicans|Loss of pathogenicity
jwb-nkyGM000531	746	182	392	860|PHI:860|MSP1|AAX07670|318829|Magnaporthe	424	105	303	66/216(30.56)	216	78.2	6e-16	locus=Chromosome1:549041:551281:-	oryzae|Reduced virulence
jwb-nkyGM000535	594	172	414	1566|PHI:1566|GzOB006|I1RC95|5518|Gibberella	391	132	376	104/247(42.11)	247	200	2e-58	locus=Chromosome1:558280:560064:-	zeae (related: Fusarium graminearum)|Lethal
jwb-nkyGM000536	958	674	890	226|PHI:226|PEX6|AAK16738|5462|Colletotrichum	1388	1029	1236	80/223(35.87)	223	130	2e-31	locus=Chromosome1:560061:562937:-	lagenarium|Loss of pathogenicity
jwb-nkyGM000537	320	5	312	2959|PHI:2959|mdh|C5BF98|67780|Edwardsiella	312	2	300	75/315(23.81)	315	60.5	4e-11	locus=Chromosome1:563456:564418:+	ictaluri|Reduced virulence
jwb-nkyGM000544	332	56	116	1566|PHI:1566|GzOB006|I1RC95|5518|Gibberella	391	172	240	27/69(39.13)	69	45.4	4e-06	locus=Chromosome1:573108:574106:+	zeae (related: Fusarium graminearum)|Lethal
jwb-nkyGM000551	451	2	415	3134	470	1	419	158/422(37.44)	422	280	4e-89	locus=Chromosome1:579796:581151:+	| pykF | PHI:3134 | Q66A26 | 633 | Yersinia pseudotuberculosis | reduced virulence
jwb-nkyGM000558	233	19	195	2042|PHI:2042|ABC3|Q3Y5V5|148305|Magnaporthe	1321	1093	1296	52/208(25.00)	208	67.8	1e-13	locus=Chromosome1:585539:586240:+	oryzae (related: Magnaporthe grisea)|Loss of pathogenicity
jwb-nkyGM000565	934	3	931	440|PHI:440|PMR1|CAB87245|5476|Candida	917	18	911	299/944(31.67)	944	412	1e-128	locus=Chromosome1:594326:597130:+	albicans|Reduced virulence
jwb-nkyGM000573	913	5	906	440|PHI:440|PMR1|CAB87245|5476|Candida	917	24	900	286/928(30.82)	928	414	1e-129	locus=Chromosome1:606983:609724:+	albicans|Reduced virulence
jwb-nkyGM000574	551	117	371	1566|PHI:1566|GzOB006|I1RC95|5518|Gibberella	391	118	376	106/259(40.93)	259	188	2e-54	locus=Chromosome1:610446:612101:-	zeae (related: Fusarium graminearum)|Lethal
jwb-nkyGM000577	521	66	517	2965|PHI:2965|cvfA|Q2FZ08|1280|Staphylococcus	519	67	518	217/452(48.01)	452	408	5e-137	locus=Chromosome1:614370:615935:+	aureus|Reduced virulence
jwb-nkyGM000593	111	2	97	2737|PHI:2737|SSBX|Q5H2X8|129394|Xanthomonas	178	5	105	26/102(25.49)	102	43.1	5e-07	locus=Chromosome1:635168:635503:+	oryzae pv. Oryzicola|Reduced virulence
jwb-nkyGM000594	96	1	90	2673|PHI:2673|himD|P64394|90371|Salmonella	94	1	90	28/91(30.77)	91	46.2	1e-08	locus=Chromosome1:635688:635978:+	enterica serovar Typhimurium|Reduced virulence
jwb-nkyGM000597	397	145	304	860|PHI:860|MSP1|AAX07670|318829|Magnaporthe	424	148	306	59/167(35.33)	167	87.8	1e-19	locus=Chromosome1:636975:638168:+	oryzae|Reduced virulence
jwb-nkyGM000613	312	24	257	3165	293	2	234	63/239(26.36)	239	105	8e-27	locus=Chromosome1:650438:651376:+	| hopA1 | PHI:3165 | W0H866 | 36746 | Pseudomonas cichorii | mixed outcome
jwb-nkyGM000631	502	33	487	1565|PHI:1565|GzOB005|I1RBF6|5518|Gibberella	581	37	542	161/522(30.84)	522	220	1e-64	locus=Chromosome1:673202:674710:-	zeae (related: Fusarium graminearum)|Unaffected pathogenicity
jwb-nkyGM000637	434	2	130	2553|PHI:2553|VPS4|Q5AG40|5476|Candida	439	170	298	45/129(34.88)	129	97.8	7e-23	locus=Chromosome1:681492:682796:-	albicans|Loss of pathogenicity
jwb-nkyGM000648	714	261	434	2553|PHI:2553|VPS4|Q5AG40|5476|Candida	439	126	298	58/176(32.95)	176	102	7e-24	locus=Chromosome1:688273:690417:+	albicans|Loss of pathogenicity
jwb-nkyGM000650	592	290	473	3014	1934	209	384	47/188(25.00)	188	46.6	6e-06	locus=Chromosome1:691686:693464:+	| MoAND1 | PHI:3014 | G5EHD3 | 318829 | Magnaporthe oryzae | reduced virulence
jwb-nkyGM000652	402	113	391	3165	293	13	283	78/285(27.37)	285	101	5e-25	locus=Chromosome1:694478:695686:+	| hopA1 | PHI:3165 | W0H866 | 36746 | Pseudomonas cichorii | mixed outcome
jwb-nkyGM000680	102	13	98	2644|PHI:2644|thioredoxin	109	17	103	32/87(36.78)	87	70.1	4e-17	locus=Chromosome1:727504:727812:+	1|P0AA28|90371|Salmonella enterica serovar Typhimurium|Reduced virulence
jwb-nkyGM000686	511	88	329	1566|PHI:1566|GzOB006|I1RC95|5518|Gibberella	391	133	376	106/246(43.09)	246	199	1e-58	locus=Chromosome1:733847:735382:-	zeae (related: Fusarium graminearum)|Lethal
jwb-nkyGM000694	253	2	165	3071	266	58	231	51/175(29.14)	175	71.2	2e-15	locus=Chromosome1:749005:749766:-	| PsTatD4 | PHI:3071 | G4Z2B4 | 67593 | Phytophthora sojae | reduced virulence
